# Supplementary material for: Is non-HDL-cholesterol a better predictor of long-term outcome in patients after acute myocardial infarction compared to LDL-cholesterol? : a retrospective study
Source: BMC Cardiovasc Disord. 2017 Jan 5;17:10. doi: 10.1186/s12872-016-0450-9 (PMC5217612; doi:10.1186/s12872-016-0450-9)
Supplement: Additional file 1: — Non HDL-C vs LDL-C and long term outcomes. The dataset for the non-HDL-C and LDL-C on long term cardiovascular outcomes after AMI analysis. (XLS 338 kb) [file 12872_2016_450_MOESM1_ESM.xls]

## Sheet: non-HDL data for BMC update 201
sex	age	smk	BW	HT	DLP	DM	CKD	CAD	Stroke	ACS_Typ	EF	Hb	Cr	PCI	PCI_Result	CABG	Death	Admit	DC	MACE_1y	Date_to_MACE1y	Long_MACE	Date_to_Long_MACE	LDL_baseline	Mean_LDL	Non_HDL_BaseLine	Mean_Non_HDL	HDL_BaseLine	Mean_HDL	TC_BaseLine	Mean_TC	TG_BaseLine	Mean_TG	MeanLDL3Gr	MeanNonHDL3Gr	STEMI	Percent_Goal_LDL	Percent_Goal_NonHDL	median_Duration	Use_Statin	Use_Ezetimibe	statinplusEZT
0	60	2	85	1	1	1	0	0	0	1	72	11.1	1.6	1	1	0		17/1/55	19/1/55	1	231	1	231	133	142	162	156.5	43	42	205	198.5	100	121	3	3	1	0	0	224.67	0	1	3
1	59	0	60	0	0	0	0	0	0	1	35	14.5	1	3	1	0		19/1/52	21/1/52	0	365	0	408	91	78	125	99	27	29	152	128	123	137	2	1	1	0	0	1738.5	1	1	2
1	68	1	52	1	1	1	0	0	0	1			1.3	2	1	0		1.3368672E	1.336944	0	365	0	1908		68.6667		96.6667		50.6667		147.333		139	1	1	1	60	40	769	1	1	2
1	48	2	67	0	0	0	0	0	0	2	43.7	13.1	1	1	1	0		1.33784352	1.337869	1	30	1	30	92	129.667	117	154	47	49.3333	164	203.333	55	76.3333	3	3	0	0	0	527.33	1	1	2
1	57	2	71	1	0	0	0	0	0	1	45	13.7	0.9	0	0	0		29/11/53	8/12/53	0	365	0	1297	116	119.167	123	136	51	42.8333	174	178.833	89	111	3	3	1	0	14.2857	374.33	1	1	2
1	64	0	59.5	1	1	0	0	0	0	2	58	12	1.1	4	1	0		1.33698816	1.337022	0	354	0	1915	85	76	102	90	37	40	139	130	154	180	2	1	0	20	40	327.33	1	1	2
0	83	0	59	1	1	0	0	1	0	1	56	13.6	0.7	0	0	0		6/2/56	12/2/56	0	365	0	531	121	127	131	136	51	57	182	193	118	142	3	3	1	0	0	270.67	1	1	2
1	62	1	69	1	1	0	0	0	0	1	54.4	15.8	1.1	1	1	0		10/8/56	14/8/56	0	365	0	403	95	88	121	107	36	38	157	145	108	154	2	2	1	0	0	241.33	1	1	2
1	47	0	68	1	1	0	0	0	0	2			1.3	4	1	0		1.33707456	1.337083	0	365	0	1898		142.333		164.333		51.6667		216		143.667	3	3	0	0	0	229.67	1	1	2
0	53	0	56	1	0	0	0	0	0	1	74.9	11.3	0.9	0	0	0		31/5/55	7/6/55	0	365	0	817	246	136.5	249	148	39	41.5	288	189.5	119	70	3	3	1	0	0	208.33	1	1	2
1	51	1	67	0	1	0	0	0	0	1	68.1	13.9	0.9	0	0	0		27/12/52	30/12/52	0	365	0	1438	143	106.675	175	137.575	40	42.425	215	180	148	190	3	3	1	0	0	174.33	1	1	2
1	37	1	59	0	0	0	0	0	0	1	47.5	10.4	0.7	1	1	0		22/8/56	26/8/56	0	365	0	356	203	117	227	133	50	43	277	176	182	128	3	3	1	0	0	153.33	1	1	2
1	59	1	58	0	0	0	0	0	0	1	46	14.1	1.3	0	0	0		30/9/54	6/10/54	0	365	0	908	134	70	163	87	45	56.3333	208	143.333	115	85	2	1	1	28.5714	42.8571	152	1	1	2
1	74	2	51	0	1	1	0	0	0	2	51	11	1.6	4	2	0		1.33702272	1.337065	0	365	1	385	130	112.333	132	135.333	55	57.3333	187	192.667	81	84.3333	3	3	0	0	11.1111	152	1	1	2
1	76	2	52	1	1	1	0	0	0	1	68	19	0.3	0	0	1		1.33575264	1.335830	0	365	0	1869	84	102	120	137.5	42	41.5	162	179	132	122	3	3	1	0	0	144.33	1	1	2
0	67	0	43	1	0	1	0	0	0	1	61.5	11.3	0.6	3	1	0		28/10/54	3/11/54	0	365	0	1006	174	75	226	99	40	35.5	266	134.5	125	146.5	2	1	1	14.2857	28.5714	143.33	1	1	2
1	69	2	67	1	0	0	0	0	0	1	44.3	13.3	1.47	2	1	0		23/9/56	27/9/56	0	365	0	425	84	60	108	66	46	73	154	139	82	47	1	1	1	33.3333	33.3333	143	1	1	2
1	61	2	69	1	1	0	0	0	0	2		12	1	4	1	0		1.33609824	1.336115	0	365	0	1871	102	106.75	153	132.5	43	62.75	196	195.25	277	145.25	3	3	0	0	11.1111	141.67	1	1	2
1	69	2	49	1	1	0	0	0	1	1	50	12.9	0.9	0	0	0		28/3/54	6/4/54	0	365	0	1206	124	125.333	141	144.5	37	50	178	194.5	140	99.8333	3	3	1	0	0	121.67	1	1	2
0	61	0	56	0	1	0	0	0	0	1	60.3	11.6	0.7	1	1	0		8/10/56	11/10/56	0	365	0	400	163	109	170	114	69	85	239	199	77	100	3	2	1	0	0	113.5	1	1	2
1	59	1	60	0	0	0	0	0	0	1	61	14.3	1.9	1	1	0		13/11/52	27/11/52	0	365	0	1447	93	102.5	129	124.325	35	46.125	164	170.45	126	142.625	3	2	1	20	20	112.33	1	1	2
1	51	0	67	1	0	0	0	0	0	1	55	13.7	1	1	1	0		6/5/54	13/5/54	0	365	0	1184	225	94.6667	242	106.833	53	60.8333	295	167.667	56	77.5	2	2	1	25	37.5	97.33	1	1	2
1	63	1	68	0	0	0	0	0	0	1	48.5	14.6	1.2	1	1	0		13/9/55	15/9/55	0	365	0	651	164	102	171	125.5	32	40	203	165.5	135	174	3	2	1	25	25	97.33	1	1	2
1	29	0	77	0	0	0	0	0	0	1	44.9	15.7	1.9	1	1	0		30/5/55	4/6/55	0	365	0	771	174	99.5	204	123	36	44.5	240	167.5	163	96.5	2	2	1	0	0	96	1	1	2
1	53	1	75	0	0	0	0	0	0	1	46.6	13	1.7	1	1	0		13/9/56	18/9/56	0	365	0	425	111	62	132	76	27	43	159	119	110	70	1	1	1	25	50	83	1	1	2
0	78	2	48	1	0	1	1	0	1	1	75	9.8	2.7	3	2	0		1.33589952	1.335994	0	361	1	990		65		92.75		62.5		155.25		119	1	1	1	53.3333	60	74.67	1	1	2
1	69	0	63	1	0	1	0	0	0	1	48.7	13.7	1.3	3	1	0		26/6/55	3/7/55	0	227	0	800	166	90.5	167	100	28	30.5	195	130.5	140	99	2	2	1	0	33.3333	69.33	1	1	2
1	49	0	65	0	0	0	0	0	0	1	32	13	0.9	1	1	0		1.33815456	1.338180	1	12	1	12	81	120.5	143	144.75	30	43.75	173	188.5	208	70.5	3	3	1	10.5263	10.5263	68.67	1	1	2
0	61	2	67	0	0	1	1	1	0	2	59	9	2.2	4	1	0		1.33560576	1.335925	0	365	1	381	153	124	193	158	42	42	235	200	71	116.667	3	3	0	12.5	12.5	67.67	1	1	2
1	40	1	78	1	1	0	0	0	0	1	65	14.6	1.4	1	1	0		1/5/53	9/5/53	0	365	0	1145	154	88.2	185	119	35	35.6667	220	154.667	200	159.667	2	2	1	0	0	49.67	1	1	2
1	52	2	81.5	1	1	0	0	0	1	1	55.8	16.4	1.1	1	1	0		20/7/55	26/7/55	0	365	0	744	85	139.5	114	146	30	40	144	211	124	140.5	3	3	1	28.5714	28.5714	27	1	1	2
1	64	1	53.2	1	1	1	0	0	0	2	28	12.1	1.4	4	0	0		8/5/55	12/5/55	0	365	0	841	165	165	178	194.5	31	41	209	235.5	116	204	3	3	0	0	0	22	1	1	2
1	57	2	70	1	1	0	0	0	0	1	45	14.1	1.4	1	1	0		6/4/53	21/3/53	0	365	0	1505	93	87	111	99.6667	45	45.3333	156	145	71	52.6667	2	1	1	0	0	17.5	1	1	2
1	74	2	54	1	0	0	1	0	1	1	28.9	11.8	0.5	1	1	0		1/2/56	10/2/56	0	365	0	545	76	35	89	43	32	48	121	91	62	46	1	1	1	83.3333	100	9.67	1	1	2
0	64	2	52	1	1	0	0	0	1	1	64.8	13.8	0.5	2	1	0		14/1/52	22/1/52	0	365	0	415	175	97	203	99	49	70	252	169	98	65	2	1	1	0	50	1837.5	1	0	1
1	68	2	72	0	0	0	0	0	0	1		15.6	1	2	1	0		6/1/52	10/1/52	0	365	0	393	157	122	189	118	44	50	233	168	165	124	3	2	1	0	0	1806.33	1	0	1
0	80	0	66	1	0	0	0	0	0	1	40.9	9.2	1.3	1	1	0		26/3/52	11/4/52	0	365	0	367	109	71	138	92	31	39	169	131	86	129	2	1	1	0	50	1793	1	0	1
1	72	2	61	0	0	0	1	0	0	1	62.4	13.1	1.5	2	1	0		12/1/52	22/1/52	0	365	0	434	79	77	103	91	56	39	159	130	85	177	2	1	1	0	50	1791.5	1	0	1
1	65	1	53	0	0	0	0	0	0	1	70.9	10.5	1.2	0	0	0		7/1/52	14/1/52	0	365	0	364	89	116	116	139	28	50	144	189	77	103	3	3	1	0	0	1763	1	0	1
1	53	0	92	1	1	1	0	0	0	1	50.7	15.9	1	0	0	0		2/4/52	9/4/52	0	355	0	355	176	99	227	117	37	41	264	158	331	168	2	2	1	0	20	1738.67	1	0	1
1	50	0	70	0	0	0	0	0	0	1		14.6	1.2	1	1	0		3/7/52	9/7/52	0	365	0	1466	120	93.6667	157	118	32	42	189	160	183	192.333	2	2	1	0	0	1353	1	0	1
1	70	1	63.5	1	0	0	0	1	0	1	67	14.5	1	1	1	0		20/5/52	26/5/52	0	365	0	548	91	97	103	98	44	59	147	157	72	61	2	1	1	0	50	1133.33	1	0	1
1	54	1	53	0	0	0	0	0	0	1	56.8	14	1.3	1	1	0		15/1/52	20/1/52	0	365	1	839	163	245	207	279	33	40	240	319	184	267	3	3	1	0	0	1132.67	1	0	1
0	69	0	49	1	0	1	1	0	0	1		9.9	1.6	0	0	0	0	31.3.50	7.4.50	0	365	0	2395	162	79	185	112	26	24	215	136	112	167	2	2	1	0	0	1106.33	1	0	1
1	60	1		1	0	0	1	0	0	3		11.5	12.8	0	0	0	0	28.9.50	1.10.50	0	365	0	1705	130	115	118	152.667	37	34.6667	155	187.333	110	105	3	3	0	0	16.6667	947	1	0	1
0	57	0	41	0	0	0	0	0	0	2	21	13.2	1	0	0	0	0	4.4.50	9.4.50	0	365	0	2087	157	138	210	166	45	51	255	217	124	83	3	3	0	0	0	938	1	0	1
0	62	1	51	0	0	0	0	0	0	1	69.7	14	0.8	3	1	0		10/4/56	12/4/56	0	365	0	504	157	90	163	103	50	60	213	163	131	118	2	2	1	0	0	901.33	1	0	1
1	62	1		1	0	1	0	0	0	1	30	14	3	1	2	0	0	20.5.50	28.5.50	0	365	0	1133	64	79	85	97	25	61	110	158	174	55	2	1	1	66.6667	100	885.67	1	0	1
1	59	1	55	0	0	0	0	0	0	1	44	14.7	1.1	0	0	0		12/3/53	17/3/53	0	365	0	1405	147	76.75	183	145	36	31.75	219	176.75	148	277.25	2	3	1	25	0	834	1	0	1
0	77	0	50	0	0	0	0	0	0	1	64	10.5	0.8	1	1	0	0	15/5/52	25/5/52	0	365	0	1657	108	97	134	135	36	46	170	181	99	125	2	3	1	0	0	829	1	0	1
0	73	2	42	1	1	1	0	0	0	2	33	7.3	0.8	0	0	0		1.33718688	1.337256	0	365	1	1612		84		114		40		154		91	2	2	0	0	0	807.5	1	0	1
0	79	0	52	1	0	0	0	0	1	3	79.7	11.8	1.1	2	1	0	0	4.8.50	10.8.50	0	365	0	1885	127	123	134	136	45	50	179	186	111	104	3	3	0	0	0	806.67	1	0	1
1	52	2	53.5	0	0	0	0	1	0	2	11.8	14	1.1	0	0	0		1.3385952E	1.338664	1	78	1	78		32		136		31		167		557	1	3	0	50	0	777.5	1	0	1
0	75	0	41	1	0	0	0	0	0	2	28.5	11	1	0	0	0		1.33810272	1.338163	1	273	1	273		68		75.3333		53.3333		128.667		49	1	1	0	40	80	750.67	1	0	1
1	55	2	54	0	0	0	0	0	0	1	51.7	11.5	1.8	0	0	0		15/7/52	17/7/52	0	365	0	1306	107	73	160	100.5	36	48	196	148.5	135	109	2	2	1	33.3333	33.3333	746.33	1	0	1
1	66	0	61	0	1	0	1	0	0	1		11.8	1.9	1	1	0	0	13.6.50	18.6.50	0	365	0	2019	90	77.5	161	114	22	37	183	151	259	189	2	2	1	25	25	732.33	1	0	1
0	62	0	56	1	1	0	0	0	0	3	42	11.9	0.9	0	0	0	0	23.3.50	17.3.50	0	365	0	2115	104	86	156	117	37	53	193	170	99	71	2	2	0	0	0	721	1	0	1
1	43	1	55	0	0	0	0	1	0	1	46.8	9	1	1	1	0		1.33835328	1.338379	0	336	1	429		49		76		45		121		100	1	1	1	100	100	699.67	1	0	1
1	61	1	41	1	1	0	0	0	0	2	28.5	12.1	1.4	4	1	0		1.33848288	1.338500	1	124	1	124	163	95	182	122	26	26	208	148	110	163	2	2	0	0	0	688.67	1	0	1
0	71	0		1	1	1	0	1	0	1	68	10.3	1.5	1	1	0	0	29.5.50	7.6.50	0	365	0	1838	110	107	130	164	40	43	170	207	83	149	3	3	1	0	0	676.5	1	0	1
1	58		53	0	0	1	0	0	0	1	57	8.7	2.4	1	1	0		18/11/53	30/11/53	0	365	0	1266	139	96.75	167	135.75	34	32.75	201	168.5	128	206.75	2	3	1	0	20	676.33	1	0	1
1	67	2	42	1	0	0	0	0	0	1	63.9	10	1.3	1	1	0		1.3381632E	1.338258	1	106	1	106	82	64.3333	94	88.3333	45	41.6667	139	130	94	97.5	1	1	1	25	75	673	1	0	1
1	73	1	42	0	0	0	0	0	0	1	45.1	11	1.2	1	1	0		1.33836192	1.338396	0	328	0	1735		54		72.3333		22		94.3333		119	1	1	1	100	100	652.67	1	0	1
0	52	1	59	1	0	0	0	0	0	1	64.5	14	0.7	1	1	0		1.33850016	1.338534	0	102	1	940		94		115.667		53		168.667		154.333	2	2	1	0	0	642.33	1	0	1
0	75	0	47	0	0	1	0	0	0	1	39.3	12.7	1.4	1	1	0		1.33732512	1.337402	0	365	1	511		93		117		51		168		200	2	2	1	0	50	634.5	1	0	1
1	46	1	66	0	0	0	0	0	0	1	56.9	15.7	0.8	3	1	0		20/7/53	30/7/53	0	365	0	1400	136	143.5	168	168.5	52	62.5	220	231	279	228.5	3	3	1	0	0	634.5	1	0	1
1	67	0	59	1	0	1	0	0	0	1	38.6	10.9	1.3	2	1	0		1.33691904	1.336988	0	363	0	1858		101.25		124.25		38.5		162.75		118.75	3	2	1	12.5	25	626.33	1	0	1
1	51	1	59	1	1	0	0	0	0	1	56.4	15	1.2	1	1	0		22/12/52	24/1/53	0	365	0	1194	98	104	107	123.333	42	45.5	149	168.833	149	170.5	3	2	1	14.2857	14.2857	604.67	1	0	1
1	44	1	52.5	0	0	0	0	0	0	2	67.8	14	0.9	1	1	0		1.3382928E	1.338336	0	357	0	1757	82	100.5	106	129	43	48	149	177	188	172.5	3	2	0	0	0	592.33	1	0	1
1	59	0	62	1	1	1	0	0	0	1	66	14.1	1.1	1	1	0		11/9/56	19/9/56	0	365	0	441	137	104	152	113	38	39	190	152	56	92	3	2	1	0	50	581.33	1	0	1
1	51	1	65	1	0	1	0	0	0	1		16.8	0.9	0	0	0		8/12/52	13/12/52	0	365	0	1410	153	105.5	186	127.85	30	39.05	216	166.9	221	148.25	3	2	1	0	16.6667	580	1	0	1
1	83	1	40	1	0	0	0	0	0	2	15	13.4	1.6	0	0	0		1.33824096	1.338310	1	47	1	47	49	66	85	97	51	40	136	137	176	265	1	1	0	80	60	578.33	1	0	1
0	76	0	45	0	0	0	0	0	0	1	67	10.7	1.1	1	2	0	1	14/8/52	20/8/52	0	365	0	1580	159	82.6667	164	84	32	43.6667	196	161	100	143	2	1	1	0	0	575.33	1	0	1
1	54	1		1	1	0	0	1	0	1	48	10.4	1.2	1	1	0	0	3.7.50	20.7.50	0	365	1	430	47	73	64	100.333	44	44.3333	108	144.667	66	183	2	2	1	66.6667	100	572.33	1	0	1
0	69	1		1	0	0	0	0	0	1		13.1	1	2	1	0	0	24.4.50	28.9.50	0	365	0	2032	98	77	108	93	33	34	141	127	74	98	2	1	1	0	50	570.5	1	0	1
1	64	0	62	0	0	0	0	0	0	2		13.2	1	0	0	1		1.33761024	1.337739	0	295	0	1858	98	109.75	131	136.25	69	75.25	200	211.5	75	89.75	3	3	0	0	0	567.33	1	0	1
0	75	0		1	0	0	0	0	0	2	53.4	11.2	0.8	1	1	0	0	9.10.50	11.10.50	0	365	0	945	41	46	45	77.5	39	64	104	141.5	78	130	1	1	0	100	100	561.33	1	0	1
1	65	2	69	0	0	1	0	0	0	1	48	13.1	0.9	1	1	0		28/6/52	30/6/52	0	365	0	1535	145	75.5	149	99.3333	33	38.6667	182	138	153	136.5	2	1	1	20	20	560.67	1	0	1
1	42	2	66	0	0	0	0	0	0	1	35.3	15	1.2	1	2	0		1.33810272	1.338137	0	337	0	1849	126	111.5	139	129.5	42	41.5	181	171	150	185.5	3	2	1	0	0	535.67	1	0	1
1	50	1	60	1	1	1	0	0	0	1	52.7	14.9		3	1	0		1.33675488	1.336901	0	365	0	1893	137	96	45	108	48	44	93	152	97	161.667	2	2	1	0	0	532.67	1	0	1
1	83	2	60	1	0	1	0	0	0	2	38	14.8	1	5	1	0		20/2/54	25/2/54	0	365	1	1057	101	87	98	104	40	50	138	154	65	83	2	2	0	0	50	529.5	1	0	1
1	59	2	65	1	1	0	0	1	0	1	43	9.9	1.1	0	0	1		31/3/53	10/4/53	0	365	0	1339	126	95	135	108	57	54	192	162	139	200.5	2	2	1	0	0	529.33	1	0	1
1	65	2	55	1	1	0	0	1	0	1	58	13.9	1.4	1	1	0		22/2/54	25/2/54	1	350	1	350	137	101.5	186	129.5	37	45	223	174.5	332	146	3	2	1	0	0	523.33	1	0	1
0	50	1	47	0	1	0	0	1	0	1		14.3	1.7	0	0	0	0	16.4.50	20.4.50	0	365	0	2020	80	105	115	129	51	50	166	179	76	77	3	2	1	0	0	510	1	0	1
0	75	1		1	1	0	0	0	0	1	57.8	7.8	2	1	1	0	0	2.9.50	6.10.50	0	365	0	1065	109	121.5	172	163.5	18	46.5	190	210	185	150.5	3	3	1	0	0	509	1	0	1
0	66	2	61	1	1	1	1	0	0	2	39.8	10.7		0	0	0		1.3379472E	1.337999	0	365	1	509	197	97.6667	269	137	55	49.6667	324	186.667	212	175.667	2	3	0	6.66667	13.3333	508.33	1	0	1
0	49	0	100.5	1	0	0	0	0	0	2	55.9	12	1.7	4	0	0		1.33756704	1.337644	1	23	1	23		103.5		128.75		48.5		177.25		167.5	3	2	0	10	10	496.67	1	0	1
0	72	0	50	1	1	1	0	0	0	2	45.5	10	1.3	0	0	0		1.3385088E	1.338577	0	365	0	1774		115		137		35		172		121	3	3	0	0	0	496.67	1	0	1
1	65	2	56	1	0	0	0	0	0	2	60	13	1.6	4	1	0		1.33557984	1.335614	1	124	1	124	96	102.667	166	131.667	34	41.6667	200	173.333	152	94.6667	3	3	0	0	0	494.33	1	0	1
1	51	2	42	0	0	0	0	0	0	1	29	10.9	1.5	0	0	0		19/11/53	22/12/53	0	365	0	1335	71	82	118	105.5	48	60	166	165.5	167	65.5	2	2	1	33.3333	33.3333	486.67	1	0	1
0	56	1	30	0	0	0	0	0	0	1		9.2	0.9	1	1	0		16/3/53	29/3/53	0	365	0	1210	56	45.3333	69	96.6667	40	49	109	145.667	95	351.333	1	1	1	100	75	486.33	1	0	1
1	71	0	67	1	1	0	0	0	0	1	70	11.5	1.2	0	0	0		1.33793856	1.338016	0	365	0	1825	75	69	114	110.5	53	41	167	151.5	174	186	1	2	1	71.4286	14.2857	485	1	0	1
1	62	1	65	0	0	0	0	0	0	1	51	15.9	1	3	1	0		3/4/54	8/4/54	0	365	0	863	133	95	162	133	69	53	231	186	112	109	2	3	1	0	0	478	1	0	1
1	55	2	65	0	0	0	0	0	0	2	49.7	13.7	1.1	1	1	0		1.3382064E	1.338258	0	360	0	1816		95		146.25		43.25		189.5		243.75	2	3	0	11.1111	0	475.67	1	0	1
1	59	1	55	0	0	0	0	0	0	1	64.4	12.1	1	0	0	0		29/4/55	4/5/55	0	365	0	955	161	88	175	109	42	42	217	151	63	87	2	2	1	0	0	472	1	0	1
1	75	1		0	0	0	0	0	0	1	43	12.1	1.2	1	1	0	0	4.9.50	13.9.50	0	365	0	1887	103	56.5	124	83.5	30	40.5	154	124	62	69.5	1	1	1	75	75	464.67	1	0	1
1	59	2		1	0	0	0	0	1	1	37	11	1.4	0	0	0		10/12/54	20/12/54	0	365	0	907	125	109.5	152	120	55	37.5	207	157.5	133	81.5	3	2	1	33.3333	33.3333	464.67	1	0	1
1	75	0		0	0	0	0	0	0	2	31	15	1.6	1	1	0	0	27.9.50	13.10.50	0	365	0	1451	178	109.5	197	128	36	43	233	171	117	168.5	3	2	0	0	0	463.33	1	0	1
1	65	2	49	1	0	1	1	0	0	1		12.8	3.1	0	0	0		9/8/53	18/8/53	0	365	1	1300	146	75	138	89	45	16	183	105	64	49	2	1	1	50	50	457.5	1	0	1
1	51	1	58	0	1	0	0	0	0	1		13.8	1	3	1	0		30/6/53	3/7/53	0	365	0	1029	133	164.25	152	185.75	48	57.75	200	243.5	180	240.75	3	3	1	0	0	451.67	1	0	1
0	78	2	51	1	1	0	0	0	0	2		9.5	1.1	4	1	0		1.33629696	1.336314	0	328	1	759	105	93.5	151	120.5	37	39.5	188	160	134	95.5	2	2	0	14.2857	14.2857	447.33	1	0	1
1	54	1		0	0	0	0	0	0	2		13	1	1	1	0	0	24.9.50	26.9.50	0	365	0	1400	136	109.5	183	128	38	43	221	171	238	168.5	3	2	0	0	0	447.33	1	0	1
0	72	0	55	1	0	0	0	1	0	2		12.4	0.7	4	1	0		1.3374288E	1.337454	0	302	1	792	115	119.75	143	141.25	48	55.75	191	197	128	142	3	3	0	0	0	444.33	1	0	1
0	70	2	57	0	0	0	0	0	0	1	40	10	2	1	1	0		1.33851744	1.338552	0	365	1	500	64	98	107	139.5	46	60	153	199.5	127	123.333	2	3	1	10	10	442.67	1	0	1
1	43	1	66	0	0	1	0	0	0	1	42	11.9	0.9	3	1	0		20/11/53	8/12/53	0	365	0	1271	134	62	150	72	23	42	173	114	98	72	1	1	1	33.3333	66.6667	440	1	0	1
0	63	0	67	1	1	0	0	0	0	2	39	12	0.8	0	0	0		1.33684992	1.336910	0	365	0	1644		91		132		35		167		290	2	3	0	0	33.3333	438.33	1	0	1
0	58	0		1	1	1	0	1	0	3	60	10	1.1	1	1	0	0	8.3.50	12.3.50	0	365	1	1889	42	56	74	101.5	49	47.75	123	149.25	118	137.75	1	2	0	42.8571	85.7143	436	1	0	1
1	41	0	64	0	1	1	0	0	0	1	69	14.5	0.8	1	1	0		1.33707456	1.337143	0	365	0	1862	63	67	88	164	30	24	118	188	331	221	1	3	1	50	75	432.67	1	0	1
1	62	2	54	1	0	0	0	1	0	1	56	13.8	2.2	1	1	0		7/4/53	12/4/53	0	365	1	1520	104	120	134	146.67	45	40.3333	179	187	182	108.167	3	3	1	16.6667	16.6667	429.67	1	0	1
0	67	2	58	1	1	0	0	0	0	2	32.2	9.7	1.5	0	0	1		1.3357872E	1.335890	0	346	0	1886		90		101.333		63.6667		165		151.667	2	2	0	0	0	426.33	1	0	1
1	74	0	64	1	1	0	0	1	0	3		13.4	1.3	1	1	0	0	23.3.50	27.3.50	0	365	0	1370	157	117.75	163	161	41	40.75	204	201.75	223	170	3	3	0	0	0	423.33	1	0	1
1	54	1	75	1	0	0	0	0	0	2	35	15.4	1	0	0	0	0	21.4.50	25.4.50	0	365	0	1921	139	93.5	187	113.75	37	44.25	224	158	254	136	2	2	0	0	12.5	423	1	0	1
0	78	1	34	0	0	0	1	0	0	1	67.8	12.2	3.1	1	1	0	0	30.10.50	5.11.50	0	365	0	1825	61	83.6667	113	137.333	31	32.3333	144	169.667	201	173	2	3	1	14.2857	0	420.33	1	0	1
0	49	0	57.6	0	0	0	0	0	0	1	44	10.4	0.7	1	1	0		8/2/54	21/2/54	0	365	0	418	81	54	102	67	44	39	146	106	56	72	1	1	1	100	100	418	1	0	1
0	56	0	59	0	1	0	0	0	0	1	20	11.8	0.8	1	1	0	0	4/6/52	8/6/52	1	56	1	56	186	108	200	143	49	40	249	183	174	162	3	3	1	0	0	412.67	1	0	1
0	66	0	54	1	0	0	0	0	0	1		12.9	1.9	3	1	0		1.33756704	1.337575	1	7	1	7		105.333		161		41.3333		202.333		218	3	3	1	16.6667	0	410.67	1	0	1
1	68	1	47.7	0	0	0	0	0	0	1	68.3	14.6	0.7	1	1	0		11/2/53	16/2/53	0	365	0	1518	93	80.5	109	95.5	39	51	148	146.5	87	94.5	2	1	1	0	66.6667	410.33	1	0	1
1	68	2	74	1	0	0	0	1	0	2		12	1.3	0	0	0		1.33623648	1.336296	0	365	1	371		79.75		111.5		46.75		158.25		154.75	2	2	0	71.4286	57.1429	409.67	1	0	1
1	66	1	71	1	0	0	0	0	0	1	53.7	12	1.3	0	0	0		1.337688E1	1.337731	0	365	0	1829		103.75		138		71.25		209.25		140	3	3	1	14.2857	14.2857	403.67	1	0	1
0	55	1	35	1	0	0	0	0	0	1	60	13.4	0.9	0	0	0		23/10/52	2/11/52	0	365	0	1825	69	73.5333	112	99.6667	29	41.4333	141	141.1	171	116.867	2	1	1	42.8571	42.8571	402.67	1	0	1
0	57	0	72	1	1	0	0	1	0	2	35	10.6	2.1	4	0	0		26/12/53	5/1/54	0	365	0	1242	159	177	284	219.5	46	44.5	330	264	375	245.5	3	3	0	0	0	398	1	0	1
0	62	0	56	1	1	0	0	0	0	2	40	14.4	1	0	0	1	0	25.7.50	11.8.50	0	365	0	1955	132	61.75	151	108.25	37	35.25	188	118.5	108	80.5	1	2	0	62.5	75	397.67	1	0	1
0	63	0	45	1	0	0	0	0	0	2	12.6	13.5	1.1	0	0	0		1.33692768	1.336988	0	365	0	1894		103.667		126.667		80		206.667		56.6667	3	2	0	0	0	397.33	1	0	1
0	50	1	40	0	0	0	0	0	0	1	59.2	12.9	0.9	0	0	0		15/7/53	20/7/53	0	365	0	929	135	113.5	136	146	38	31	174	177	97	129	3	3	1	0	0	391.67	1	0	1
1	64	1	52	0	0	0	0	0	0	1	59	12.4	0.9	1	1	0		12/3/53	19/3/53	0	365	0	1202	132	100.167	146	118.25	51	60.25	197	178.5	46	86	3	2	1	0	0	390.33	1	0	1
0	56	0	90	1	1	1	0	1	0	2	25.4	11	1.5	1	2	0		1.33862112	1.338664	1	10	1	10		71.75		97		35	120	132		221.75	2	1	0	50	40	385	1	0	1
1	57	1	55	0	0	0	0	0	0	2	33	15.6	1.6	5	1	0		23/3/54	30/3/54	0	365	0	1199	91	67	103	75	45	92	148	167	79	68	1	1	0	40	40	384	1	0	1
1	57	2	57	0	0	0	0	0	0	1		15.1	1	3	1	0	0	20/9/56	23/9/56	0	365	0	2093	166	82	166	106	31	30	197	136	121	117	2	2	1	0	0	384	1	0	1
0	71	0		1	1	1	0	0	0	2	41.1	11.6	1.5	0	0	2	0	14.8.50	22.8.50	0	365	0	1705	55	67	100	85	49	33	149	123	238	180.5	1	1	0	66.6667	100	383.67	1	0	1
1	53	2	63	1	0	0	0	0	0	1	51	15	1.1	2	1	0		1.33651296	1.336608	1	36	1	36	51	66.75	72	97.25	43	45	115	142.25	78	172.5	1	1	1	60	70	382	1	0	1
0	79	1	38	1	0	0	0	0	0	1	43.5	13.5	0.7	1	1	0		30/1/55	12/2/55	0	365	0	793	112	109	121	122	51	46.5	172	168.5	57	92.5	3	2	1	0	0	379.5	1	0	1
1	56	1	59	0	1	0	0	0	0	1	49.3	13.8	0.8	1	1	0		29/1/56	31/1/56	0	365	0	800	128	81	130	93	42	37	172	130	73	100	2	1	1	0	50	378	1	0	1
0	75	2	43.6	0	0	0	0	0	0	1	43.7	13	0.79	3	2	0		12/5/53	18/5/53	0	365	0	1512	116	84.3	128	102.4	47	45.35	175	147.75	59	86.25	2	2	1	0	40	377.33	1	0	1
1	60	1	48	1	0	0	0	0	0	1	65	12.9	1.3	0	0	0		28/5/53	1/6/53	0	365	0	1468	72	91.375	93	109.75	43	48	136	157.75	98	145.625	2	2	1	0	33.3333	372	1	0	1
1	54	0		0	0	0	0	0	0	1	34	11.7	1.6	1	1	0	0	11.10.50	19.10.50	0	365	0	1904	100	71	121	100	36	40	157	140	85	105	2	2	1	0	33.3333	362	1	0	1
1	79	2	34	0	0	0	1	0	0	1	36	11.9	0.8	0	0	0		31/10/53	9/11/53	0	365	0	1095	98	106.5	101	146.17	36	33.6667	137	179.833	43	160.5	3	3	1	0	0	362	1	0	1
0	42	0	70	1	0	1	0	1	0	2	63	10	1.8	0	0	0		1.33569216	1.335718	1	129	1	129		93.6667		126		21		147		171	2	2	0	0	0	361.33	1	0	1
0	95	0	30	0	0	0	0	0	0	1		13	1	1	1	0		1.33840512	1.338422	0	337	1	912	74	68.5	102	90.5	52	51	154	141.5	75	52	1	1	1	16.6667	16.6667	361	1	0	1
1	54	2	69	1	1	0	0	0	0	1	47	13.6	1	1	1	0		30/5/54	8/6/54	0	365	0	1160	141	94.5	155	162	42	46	197	208	207	348	2	3	1	0	0	358	1	0	1
0	53	0	58	0	1	1	0	1	0	1	36.7	11.8	1.3	0	0	1		1.33748928	1.337549	1	61	1	61	87	107.75	116	141.75	46	54	162	195.75	107	145	3	3	1	11.1111	22.2222	353.33	1	0	1
0	80	2	47.9	1	0	0	0	0	0	1	50	10.1	2.3	0	0	0		13/6/53	22/6/53	0	365	1	1357	148	70	162	103.5	38	40.5	200	144	76	109	2	2	1	33.3333	33.3333	352.67	1	0	1
1	55	0	98	1	0	1	0	0	0	2	49.2	13.1	1.5	4	1	0		1.33753248	1.337610	1	46	1	46		79.5		113.5		43.75		157.25		110.25	2	2	0	6.66667	33.3333	350	1	0	1
0	78	0	45	0	0	0	0	0	0	2	43	10.5	1.3	4	0	2		16/4/54	3/5/54	0	365	0	1080	139	103.333	175	126	36	54	211	180	73	115	3	2	0	0	0	349	1	0	1
1	48	2	75	0	0	0	0	0	0	2	44.2	16	0.9	0	0	1		1.33780896	1.337834	1	141	1	141	53	76.3333	76	107.333	31	34.3333	107	141.667	119	124	2	2	0	37.5	50	347.67	1	0	1
0	87	2	38	0	0	0	0	0	0	2	45.1	12.9	0.7	4	0	0		11/4/55	17/4/55	0	365	1	742	158	59.5	168	72	47	38	215	110	76	58	1	1	0	66.6667	66.6667	346.67	1	0	1
1	60	1	65	1	0	0	0	0	0	1	67.6	15.9	1.4	3	1	0		10/2/55	20/2/55	0	365	0	921	128	90	156	113	42	49	198	162	219	195	2	2	1	0	0	342.5	1	0	1
1	84	0	56	0	0	0	0	0	0	1	63.4	12	2	1	1	0		15/7/52	20/7/52	0	365	0	1885	184	132.833	228	170.83	42	70.1667	270	241	110	119.333	3	3	1	25	25	341	1	0	1
1	60	1	60	1	0	0	0	0	0	1	65	9.7	1.4	2	1	0		1.33621056	1.336245	0	365	1	1284		105.5		128.75		36.5		165.25		149.75	3	2	1	15.3846	15.3846	341	1	0	1
1	58	2	63	1	1	1	0	0	0	1	72	12	3.7	0	0	0		1.33628832	1.336348	0	365	1	915		71.5		93		38.5		131.5		164	2	1	1	40	60	338.67	1	0	1
1	59	2	69	1	1	1	0	0	0	1	46.5	14.8	1	1	1	0		5/3/55	7/3/55	0	365	0	702	83	85	196	165	28	36	224	201	785	459	2	3	1	0	0	337.5	1	0	1
0	62	2	50	1	1	1	0	0	0	1	43.7	11.8	0.9	3	1	0		21/3/55	24/3/55	0	365	0	777	147	141	143	157	31	37	174	194	81	99	3	3	1	0	0	333	1	0	1
1	51	1	67.4	1	0	1	0	0	0	1	53	13.2	1.7	0	0	0		11/5/54	14/5/54	0	365	0	1202	121	75.5	123	101.5	31	28.5	154	130	129	125.5	2	2	1	25	75	331	1	0	1
1	69	2	69	1	0	0	0	0	0	1	50.5	12.7	1.2	3	1	0		4/8/53	10/8/53	0	365	0	1405	55	96.6667	71	149	35	25.1667	106	174.167	78	194.5	2	3	1	33.3333	16.6667	331	1	0	1
0	63	0	49	1	1	0	0	0	1	1	71	13	1	2	1	0		1.33615872	1.336227	0	365	0	1871		102.333		116.5		53.25		169.75		131.5	3	2	1	12.5	25	328.33	1	0	1
1	72	0	59	0	0	0	0	0	0	1	62.9	15.4	1.4	0	0	2	0	17.10.50	12.11.50	0	365	0	1887	69	98.25	89	108	55	58.25	144	166.25	72	91.75	2	2	1	12.5	75	328	1	0	1
0	65	2	34	0	0	1	0	0	0	2	55.5	14.7	1	0	0	0		1.33740288	1.337437	0	365	0	824		92		123		46		169		110	2	2	0	0	0	328	1	0	1
1	70	1	51	0	0	1	0	0	0	2	39.2	10	1.8	0	0	0		1.33843968	1.338500	1	193	1	193	78	82.5	99	132.5	33	30.5	132	163	79	192.5	2	3	0	28.5714	14.2857	327	1	0	1
1	76	2	49	0	0	0	0	0	0	1	74	9.4	1.5	0	0	0		1.33554528	1.335579	0	365	0	1949	74	77.6667	84	91.6667	27	25.3333	111	117	67	87.3333	2	1	1	0	83.3333	325	1	0	1
0	76	2	59	1	1	1	0	1	0	1	48	13	1.1	4	1	2		1.33646112	1.336694	1	105	1	105	108	77	159	104	30	27	189	131	232	111	2	2	1	0	0	324.33	1	0	1
0	47	0	73	0	0	0	0	0	0	1	40	7.9	1	0	0	0		1/5/53	8/5/53	0	365	0	1474	100	95.5	135	105.5	61.5	0	216	167	120	72	2	2	1	0	33.3333	322.67	1	0	1
0	58	0	73	1	0	1	0	0	0	1	56.4	11.6	0.7	1	1	0		29/3/55	2/4/55	0	365	0	853	114	81	145	100	35	48	180	148	312	172	2	2	1	0	50	318.5	1	0	1
0	72		50	0	0	0	0	0	0	1	68	11.4	1	1	1	0		23/2/53	28/2/53	0	365	1	636	114	99	132	111	61	39	193	150	81	84	2	2	1	0	0	317.5	1	0	1
1	65	1	41	0	1	0	0	0	1	1	70	13.2	1.1	1	1	0		3/2/55	8/2/55	0	365	0	901	95	94	100	104.5	44	47.5	144	152	33	61.5	2	2	1	0	50	316	1	0	1
1	49	0	57	1	1	1	0	0	0	1		16	1.2	1	2	0		1.33792128	1.337938	0	365	0	1663	68	71	97	87	42	51	139	138	160	80.5	2	1	1	60	60	315.67	1	0	1
0	59	0	60	1	1	0	0	0	0	1	43	7.8	1.5	2	1	0		3/1/56	9/1/56	0	365	0	566	215	140	225	170	50	41	275	211	157	140	3	3	1	0	0	314.67	1	0	1
1	45	2	63	0	0	0	0	0	0	1	54	13.5	1	1	1	0		2/3/54	7/3/54	0	365	0	1162	169	77.5	176	97.5	41	35	217	132.5	85	117.75	2	1	1	25	50	312.67	1	0	1
1	37	1	66	0	0	0	0	0	0	1	65	14.7	1.1	3	1	0		11/4/53	20/4/53	0	365	1	622	106	135	143	145	43	36	186	181	87	45	3	3	1	0	0	311.5	1	0	1
1	76	0		1	0	1	0	0	0	2	46.5	10.9	3	0	0	0	0	5.4.50	9.4.50	1	243	1	243	120	15	127	28	20	24	147	52	122	133	1	1	0	50	50	309	1	0	1
1	76	2	42	1	0	0	1	0	0	1	49.2	11.6	8.1	0	0	0		16/6/53	24/6/53	0	365	0	1407	64	98.125	77	124.5	41	48.625	118	173.125	79	140.25	2	2	1	14.2857	28.5714	308	1	0	1
1	70	2	60	0	0	0	0	0	0	1	48.6	13	1.8	0	0	0		1.33821504	1.338344	1	44	1	44	84	65.25	107	80.5	33	51.25	140	131.75	80	41.25	1	1	1	50	83.3333	306.67	1	0	1
0	52	1	60	1	1	0	0	0	0	1	65.6	12	0.7	1	1	0		29/11/52	5/12/52	0	365	0	1298	134	123.5	168	140	43	55.5	211	195.5	110	156.5	3	3	1	0	0	305.67	1	0	1
1	65	2	56	0	0	0	0	0	0	1	62.8	12.3	1.1	0	0	0		31/12/52	5/1/54	0	365	0	1777	143	106.675	175	137.575	40	42.425	215	180	148	190	3	3	1	10	20	303	1	0	1
1	75	0	69	0	1	0	0	0	0	2		12.5	1.4	1	1	0	0	12.2.50	15.2.50	0	365	0	618	76	71	77	87.5	43	43.5	120	126	118	101	2	1	0	50	100	300.33	1	0	1
1	76	1	49	0	0	0	0	0	0	1	44	14.6	1.3	1	1	0	0	22.5.50	12.6.50	0	365	0	2039	34	56	112	99	34	93	146	162	72	120	1	1	1	50	50	298.5	1	0	1
0	65	0	60	0	0	0	0	0	0	1	55	13.6	0.8	3	1	0		1/1/54	7/1/54	0	365	0	1229	179	105.5	242	122.5	43	50	285	172.5	228	111.5	3	2	1	0	0	298.33	1	0	1
0	79	1	36	0	0	0	0	0	0	2	45	11.2	1.5	4	0	0		23/12/53	7/1/54	0	365	0	1245	113	71.5	118	92.5	37	43.5	155	136	84	138.5	2	1	0	33.3333	33.3333	297.67	1	0	1
0	72		61.7	1	0	1	0	0	0	2	43.3	8.8	1.6	4	0	2		5/5/55	19/5/55	0	365	0	752	97	74	129	98	17	43	146	141	248	11	2	1	0	0	50	297	1	0	1
1	77	2	53	1	1	1	0	1	0	2	30	11.4	1.1	4	0	0		24/2/54	9/3/54	0	365	0	670	83	68	126	103	40	50	166	153	119	118.5	1	2	0	7.69231	0	297	1	0	1
0	77	2	31	1	1	1	1	0	0	2	47	7.7	4.6	4	0	0		4/2/53	10/2/53	0	365	1	1427	174	80.5	194	111.5	36	38.5	230	150	122	159	2	2	0	0	0	296	1	0	1
1	55	2	52.7	0	0	0	0	0	0	2	67	14.2	1.2	3	1	0		24/12/52	28/12/52	0	365	0	1451	177	117.475	198	143.875	38	46.45	236	190.325	182	154.725	3	3	0	0	0	295.33	1	0	1
1	80	0	58	1	1	0	1	0	0	2	33	9.6	3.4	4	0	2		29/12/55	1/2/56	0	365	0	628	64	71	87	85	41	75	128	160	61	43	2	1	0	25	100	293.33	1	0	1
1	67	2	60	0	0	0	0	0	0	1	66.6	13.9	1.3	0	0	0		24/9/53	30/9/53	0	365	0	722	219	138.25	202	149	50	44.5	252	193.5	65	79.75	3	3	1	0	0	292.67	1	0	1
0	52	0		1	1	1	1	0	0	1	32.7	11.5	2	1	1	0	0	19.10.50	1.11.50	0	365	0	1808	98	71	100	91	39	47	139	138	66	108	2	1	1	33.3333	83.3333	292	1	0	1
1	66	2	72.5	1	1	1	1	0	0	2	30.9	11.1	5.6	0	0	0		1.33733376	1.337376	0	365	0	1847		72		99		45		144		97	2	1	0	25	50	290.67	1	0	1
1	56	1	48.5	0	0	0	0	0	0	1	64.6	13.5	1.1	2	1	2		29/11/55	21/1/56	0	365	0	579	111	69	129	80	50	62	179	142	83	65	1	1	1	50	50	290	1	0	1
0	69	0		1	1	1	0	0	0	2	21	13.8	1.9	4	0	0		25/4/54	30/4/54	0	365	0	963	80	124	101	188.5	40	32.5	141	221	107	241	3	3	0	16.6667	33.3333	288.67	1	0	1
1	82	1	55.5	1	0	0	0	1	0	2	47	12.9	1.2	5	1	0		7/10/53	13/10/53	0	365	0	1336	108	73.6667	139	95.8333	27	39	166	134.833	107	164.333	2	1	0	28.5714	28.5714	288.67	1	0	1
1	58	0		1	1	0	0	0	0	1	62	13.8	1	0	0	0	0	8.4.50	10.4.50	0	365	0	2047	139	80.25	160	101.5	55	69	215	170.75	116	80	2	2	1	33.3333	44.4444	288.33	1	0	1
1	61	2	50	1	1	1	1	1	1	2	40	8.7	5.4	5	1	0	1	12/11/55	22/11/55	1	187	1	187	45	94	72	123	53	44	125	167	71	77	2	2	0	33.3333	66.6667	282.33	1	0	1
1	57	1		1	1	0	1	0	0	2	38.1	16.7	4.1	0	0	0	0	12.7.50	19.7.50	0	365	0	2010	137	77	153	94.6667	60	43.3333	213	138	147	101.667	2	1	0	28.5714	42.8571	281.67	1	0	1
1	54	1		0	0	0	0	0	0	1	52	16.1	2.3	1	1	0	0	7.8.50	16.8.50	0	365	0	1964	61	75.6667	114	133.333	33	38.6667	147	172	132	404	2	3	1	40	0	281	1	0	1
0	88	0		1	1	1	0	0	0	3	70	13.4	1.2	0	0	0	0	21.7.50	27.7.50	0	365	0	915	230	104	252	129	71	38	323	167	200	150	3	2	0	0	0	279.5	1	0	1
1	49	2	65	0	0	0	0	0	0	1	55.4	16	1	1	1	0		1.33787808	1.337938	0	307	0	979	71	79	119	122.5	33	43	152	165.5	282	346	2	2	1	20	20	279	1	0	1
1	61	2	60	1	0	0	0	0	0	1	52	15.7	1.1	3	1	0		15/3/54	17/3/54	1	120	1	120	92	73.5	106	92.5	41	48.5	147	141	95	103	2	1	1	66.6667	66.6667	278.33	1	0	1
1	68	1		0	0	0	0	0	0	2		13.9	0.9	0	0	0	0	10.10.50	12.10.50	0	365	0	1872	87	85.5	114	120	44	53.5	158	173.5	82	235	2	2	0	0	0	277	1	0	1
0	70	1	55	1	0	0	0	0	0	2	50	9.2	0.8	1	1	0		6/9/53	9/9/53	1	211	1	211	236	114	235	154.5	33	33.25	268	187.75	146	237.875	3	3	0	20	20	276.33	1	0	1
1	76	1	53.1	1	1	0	0	0	1	1	76.4	10.8	1.4	0	0	0		1/12/52	9/12/52	0	365	0	1448	60	66	84	84.25	33	36.5	117	120.5	79	129.667	1	1	1	60	80	271.67	1	0	1
0	62	2	60	1	0	1	0	0	0	1	74.1	13.5	1.3	1	1	0		1.33704E10	1.337065	0	320	0	1573	72	103	103	102.5	36	45	139	147.5		59.5	3	2	1	0	50	271.33	1	0	1
1	55	1	80	0	0	0	0	0	0	1	53	14.8	1.2	3	1	0		27/7/55	2/8/55	0	365	0	657	141	95	227	145	26	36	253	181	464	179	2	3	1	0	0	270	1	0	1
0	60	0	60	0	0	0	0	0	0	1	54.2	11.5	0.9	3	1	0		18/12/52	23/12/52	0	365	0	1666	115	87	159	105.75	45	55.75	204	161.5	182	105.5	2	2	1	0	25	269.67	1	0	1
1	75	0	62	0	0	0	0	0	0	1	40	13.3	1.8	1	1	0		30/5/53	7/6/53	0	365	0	905	81	49.5	95	68.25	36	35.25	131	103.5	90	114.5	1	1	1	75	100	269	1	0	1
1	48	1	72	0	0	0	0	0	0	1	55.5	12.7	1.2	1	1	0		20/3/55	22/3/55	0	365	0	457	136	120	143	135	46	44	189	179	95	133	3	3	1	0	0	268	1	0	1
1	61	0	57	0	0	0	0	0	0	1	50	14.9	1.4	0	0	0		5/5/53	10/5/53	0	365	0	441	188	128	179	157.5	56	37	235	194.5	91	188.5	3	3	1	0	0	266.33	1	0	1
0	68	0	61	1	1	1	0	0	0	2	39.7	9.4	1.1	0	0	2	0	11.9.50	18.9.50	0	365	0	1896	76	62	94	78	43	46.5	137	124.5	68	83.5	1	1	0	80	100	264.67	1	0	1
1	64	1	53	1	0	0	0	0	0	1	44.3	12.6	1.3	1	1	0		13/7/55	16/7/55	0	365	0	772	99	99	70	113.5	87	42.5	157	156	86	116.5	2	2	1	33.3333	33.3333	263.67	1	0	1
0	69		34.4	1	0	0	1	0	0	1	42.7	7.6	3.1	1	1	0		12/7/53	20/7/53	0	365	1	526	134	92	136	117	65	44	201	161	63	109	2	2	1	0	0	263.5	1	0	1
0	67	1	32	0	0	0	0	0	0	1	76.3	12.8	1.4	3	1	0		30/8/53	8/9/53	0	365	0	750	34	74	58	92.25	31	48.75	89	141	65	96.25	2	1	1	75	75	263	1	0	1
0	48	0	52	1	0	0	0	0	0	1	50	12.3	0.7	1	1	0		19/9/54	24/9/54	0	365	0	947	135	71	134	78.5	38	38	172	116.5	89	83	2	1	1	25	50	262.33	1	0	1
1	59	1	58	0	0	0	0	0	0	1	40	14.4	1.1	1	1	0		6/11/54	11/11/54	0	365	0	897	172	125.5	185	155	44	62.5	229	217.5	222	148	3	3	1	0	0	260.33	1	0	1
1	67	0	62	1	1	0	0	1	0	3		14.8	1.1	0	0	0	0	23.4.50	27.4.50	0	365	0	2066	96	113	113	131.75	39	36.75	152	171	48	97.5	3	3	0	40	60	259	1	0	1
0	55	0	56	1	0	0	0	0	0	1	70	10.3	1.2	1	1	0		6/11/54	12/11/54	0	365	0	950	131	67.5	144	99	39	49.5	183	148.5	139	172	1	1	1	40	60	258	1	0	1
1	45	1	63.5	1	0	0	0	0	0	1	56.8	15.5	1.1	1	1	0		7/1/53	12/1/53	0	365	0	1469	72	114.833	102	156.5	24	43.8333	126	200.333	202	254.667	3	3	1	14.2857	14.2857	258	1	0	1
0	72	0	35	0	1	1	0	0	0	1		10.3	1.2	1	1	0	0	15.10.50	19.10.50	0	365	0	1895	112	73.5	151	100.25	47	49.5	198	151	120	130.25	2	2	1	0	33.3333	257.33	1	0	1
1	53	1	75	1	1	0	0	0	0	1		12.8	1.1	0	0	0	0	2.4.50	6.4.50	0	365	0	1176	109	92	143	125.667	32	35.3333	175	161	179	207.667	2	2	1	0	0	251	1	0	1
0	81	0	35	1	1	1	0	0	0	2	35.3	11.5	1.8	5	1	0		14/9/55	2/10/55	0	365	0	559	165	88.5	195	108	55	57	250	165	60	122.5	2	2	0	33.3333	33.3333	249.33	1	0	1
1	53	1	60	0	0	0	0	0	0	1	68.8	13.2	1.1	1	1	0		21/7/55	24/7/55	0	365	0	664	85	84	117	95	35	51	152	146	181	160	2	1	1	0	33.3333	249.33	1	0	1
1	67	0	57	1	0	0	0	0	0	1	63.7	13.6	1.1	0	0	0		7/7/52	21/7/52	0	365	0	1630	138	94.6667	150	113.667	42	63.8333	192	177.5	83	37.1667	2	2	1	0	0	248.33	1	0	1
0	47	0	46.5	0	0	0	0	0	0	1	29	12.9	0.9	0	0	0		20/7/53	1/8/53	0	365	0	1413	135	113.5	136	146	38	31	174	177	97	129	3	3	1	80	100	248	1	0	1
1	61	0	57	0	0	0	0	0	0	1	55	13.5	1.4	1	1	0		30/5/55	4/6/55	0	365	0	750	163	113	167	147	34	40	201	187	86	112	3	3	1	0	0	245.67	1	0	1
1	72	2	52	0	0	0	0	0	0	1	40	12	1.1	4	1	0		1.33668576	1.336720	1	16	1	16	82	83.5	105	104.25	41	53.75	146	158	123	91.75	2	2	1	28.5714	42.8571	245	1	0	1
0	51	1	62	0	0	0	0	0	0	1	55	14.8	0.5	0	0	0		4/10/52	9/10/52	0	365	0	1585	149	68	177	86	43	49	220	135	119	101	1	1	1	0	0	245	1	0	1
1	53	2	43.3	1	0	0	0	1	1	2	44.7	12.8	1	0	0	0		6/12/52	16/12/52	0	365	0	1403	59	86	84	98.3333	29	43	113	141.333	80	66.6667	2	1	0	12.5	12.5	244.67	1	0	1
0	51	0	62	0	0	1	0	0	0	1	52.7	9.3	0.7	1	1	0		9/2/56	19/2/56	0	365	0	586	88	88	131	112	38	38	169	150	357	201	2	2	1	0	0	244	1	0	1
1	55	1	55	1	0	0	0	0	0	1	60	15	1.4	3	1	0		1.3362624E	1.336296	0	365	0	1915		56.25		99.25		50.25		149.5		228.5	1	1	1	46.1538	46.1538	236	1	0	1
0	65	0	51	0	1	1	0	0	0	2	43.3	10.4	1.4	0	0	0	0	6.8.50	14.8.50	1	279	1	279	64	47.3333	86	69	42	94	128	130	84	51	1	1	0	100	66.6667	234.67	1	0	1
1	74	1	82	0	0	0	0	0	0	1	47	10	1.3	1	1	0		5/10/54	9/10/54	0	365	0	756	116	55	120	69	41	31	161	100	47	73	1	1	1	50	50	234.5	1	0	1
0	78	2	49	0	0	0	0	0	0	1	55	13	1.1	0	0	0		1.33698816	1.33704E	0	365	1	480		61.75		82.75		48		130.75		119.5	1	1	1	77.7778	88.8889	234	1	0	1
1	57	2	57	0	0	0	0	0	0	1	55.7	14.1	1.5	1	1	0		31/8/55	5/9/55	0	365	0	497	138	100	166	117	40	45	206	162	57	98	2	2	1	0	0	233.67	1	0	1
1	53	1	65	0	0	0	0	0	0	1	47.8	13.3	1.2	0	0	0		3/9/54	9/9/54	0	365	0	898	91	77	121	105	36	39	157	144	125	245	2	2	1	0	0	233	1	0	1
0	52	0	40	0	0	1	0	0	0	2	33.3	10	1.6	1	2	0		1.33827552	1.338301	0	365	0	1808		107		147.333		46		193.333		157	3	3	0	16.6667	16.6667	232.67	1	0	1
1	53	1	75	0	0	0	0	0	0	1	40	13.3	1	1	0	0		25/1/54	2/2/54	0	365	0	1268	113	76	121	108.333	33	33.5	154	141.833	108	158.833	2	2	1	33.3333	33.3333	231.67	1	0	1
1	55	0		1	0	1	0	0	0	1	60	4.3	1.1	2	2	0	0	2.9.50	8.9.50	0	365	0	1925	72	96	131	120.333	23	39.6667	154	160	230	183.333	2	2	1	42.8571	28.5714	231	1	0	1
1	79	1	43	0	0	0	0	0	0	1	73.9	11.1	1	1	1	0		2/5/53	9/5/53	0	365	0	1487	63	65.375	95	82.5	42	50.875	137	133.375	93	67.625	1	1	1	100	100	228.67	1	0	1
0	63	0	56	1	0	1	1	1	0	2	45.1	14	13	5	1	0		13/1/55	20/1/55	0	365	0	938	34	91	86	118	30	59	116	177	94	82	2	2	0	25	25	228.67	1	0	1
0	50	0	67	1	0	0	0	0	0	1	53.5	10.8	0.7	2	1	0		1.33694496	1.337005	0	365	1	617		78.5		100.5		54		154.5		100	2	2	1	33.3333	16.6667	228.67	1	0	1
1	63	0	59	1	1	0	0	0	0	1	24.5	15.8	1.6	3	1	0	0	17/9/56	18/9/56	0	365	1	728	154	78.5833	154	103.833	28	60.1667	182	164	85	87.0833	2	2	1	57.1429	71.4286	228	1	0	1
1	85	2		1	1	0	0	1	0	2	42	13.6	1.1	0	0	1		1.3386816E	1.338733	0	206	0	1594	83	65.5	115	89	40	44	155	133	54	51.5	1	1	0	25	25	228	1	0	1
1	77	1	42	1	0	0	0	0	0	1	30	12.8	1.1	1	1	0		5/9/55	11/9/55	0	365	0	610	57	41.5	75	54.5	31	47.5	106	102	77	76	1	1	1	100	100	227.67	1	0	1
1	74	2	43.5	0	0	0	0	0	0	1	35	10	1	1	2	0		1.33860384	1.338647	1	362	1	362	56	93.6667	84	116	43	43.6667	127	159.667	133	131.333	2	2	1	71.4286	71.4286	227.33	1	0	1
0	66	0	53	1	1	0	1	0	0	1	63.9	11.7	1.7	0	0	0		1.33767072	1.337705	0	352	0	1720		136		141.333		55		196.333		136.667	3	3	1	10	0	226.67	1	0	1
0	65	2	53.5	0	0	0	0	0	0	1	58.5	13	1.1	1	1	0		1.33840512	1.338422	0	365	0	1583	148	123.5	172	146.75	45	45.25	217	192	124	121.25	3	3	1	10	0	226.67	1	0	1
0	67	0		0	0	1	1	0	0	2	40.5	11.1	4.4	0	0	2	0	15.8.50	6.9.50	0	365	0	1615	56	117.25	163	200	35	32.25	198	232.25	567	223.75	3	3	0	42.8571	14.2857	225.33	1	0	1
0	44	1	64	0	0	0	0	0	0	1	55.3	12.6	0.9	0	0	0		1.33763616	1.337679	0	103	0	1931		96		103.5		59.5		163		98.5	2	2	1	0	28.5714	224.33	1	0	1
1	52	1	65	0	0	0	0	0	0	1	52.5	13.8	1.1	1	1	0		6/7/55	9/7/55	0	365	0	532	106	116	141	120	35	41	176	161	164	79	3	2	1	0	0	224	1	0	1
0	61	2	57	1	0	0	0	0	0	1	60	11.7	1.4	3	1	0		13/4/53	26/4/53	0	365	1	1624	100	66.5	123	85	40	45	163	130	114	66.25	1	1	1	40	40	223	1	0	1
1	56	2	73	1	1	0	0	0	0	1	64	17.4	1.2	1	1	0		14/12/52	17/12/52	0	365	0	1670	92	97	130	119.333	37	47.8333	167	167.167	128	154	2	2	1	0	0	220.67	1	0	1
0	71	2	50	1	1	0	1	1	0	2	62	8.9	1.8	5	1	0	0	13/1/52	24/1/52	1	192	1	192	155	63.8325	202	93.5	35	38.8325	237	132.333	127	124.915	1	1	0	63.6364	63.6364	219.67	1	0	1
1	57	2	61.5	1	0	0	0	1	0	1	60	7.8	1.2	1	1	0		30/11/52	3/12/52	0	365	0	1416	72	79	93	103.875	30	39.25	123	143.125	85	151.125	2	2	1	0	66.6667	218.67	1	0	1
1	50	1	72	0	0	0	0	0	0	1	49.3	13.6	0.9	2	1	0	0	17.9.50	25.9.50	0	365	0	2053	148	106.333	159	126	36	52.3333	195	178.333	91	133.667	3	2	1	0	0	218	1	0	1
1	64	1	62.5	1	0	0	0	0	0	1		13.2	1.1	1	1	0		30/1/53	2/2/53	0	365	0	1215	128	70	147	83.3333	29	34	176	117.333	117	85	2	1	1	40	80	217.67	1	0	1
1	72	2	45	1	0	0	0	0	0	1	53	14.2	0.9	1	1	0		10/6/54	14/6/54	0	365	0	895	126	59.5	144	107.5	45	43.5	189	151	71	139	1	2	1	0	0	216.67	1	0	1
0	52	0		0	0	0	0	0	0	1	35	8.7	0.9	1	1	0	0	17.6.50	21.6.50	0	365	0	1992	163	76	289	95	37	41	226	136	105	99	2	1	1	0	33.3333	216.33	1	0	1
0	58	2	57	1	0	1	0	1	0	2	40	12.8	1.3	0	0	0		13/11/52	19/11/52	0	365	1	1510	86	140	155	212.75	44	61.75	199	274.5	420	321.25	3	3	0	25	25	214.67	1	0	1
1	60	1	58	0	0	1	0	0	0	1	32	13.7	1.7	0	0	2		9/9/54	2/10/54	0	365	0	1056	172	75	158	86	36	20	194	106	152	77	2	1	1	20	60	213	1	0	1
1	52	0		0	1	1	0	0	0	1	39.2	13.7	0.9	2	1	0	0	19.7.50	23.7.50	0	365	0	1971	228	117.25	232	143	41	39.5	273	181	112	142.25	3	3	1	7.69231	7.69231	212.33	1	0	1
1	56	0	80	1	1	0	0	0	0	1	50	11.2	1.4	1	1	0		11/1/53	16/1/53	0	365	0	1786	166	109.625	219	148.25	47	36.875	266	185.125	159	212.125	3	3	1	0	0	211.67	1	0	1
1	72	0	60	0	0	0	0	0	0	1		11.9	1	1	1	0		26/9/52	30/9/52	0	365	0	1845	64	72.5	84	90.5	35	43.5	119	134	72	87	2	1	1	75	75	210.33	1	0	1
1	79	2	54	0	0	0	0	0	0	1	58	11.8	1.8	1	1	0		23/11/54	28/11/54	0	365	0	861	124	104.333	155	135.333	38	37.3333	193	172.667	118	196.333	3	3	1	0	0	209.67	1	0	1
1	64	1	75	1	1	1	0	0	0	1	50	12.9	1.4	3	1	0	0	7/7/56	8/2/56	0	365	0	1996	126	69.875	133	86.875	67	49.375	200	136.25	49	69	1	1	1	100	100	209.5	1	0	1
1	55	1	46	0	0	0	0	0	0	1		13.4	4.4	1	1	0		1.33847424	1.338508	0	365	0	1596	103	83.5	138	100.5	47	49	185	149.5	132	116.5	2	2	1	25	25	209.33	1	0	1
1	61	1	52	1	0	0	0	0	0	1	38	13	1.5	1	1	0		21/3/54	23/3/54	0	365	0	1178	135	87	160	100.5	37	49	197	149.5	117	93.75	2	2	1	11.1111	66.6667	209	1	0	1
0	68	0		1	1	0	0	0	0	1	58	10.8	1.7	1	1	0		31/3/54	11/4/54	0	365	1	569	213	57.6667	229	84	44	48.6667	273	132.667	114	131.667	1	1	1	50	75	208.67	1	0	1
0	47	1	57	1	0	0	0	0	0	1	42	15.5	1.4	1	1	0		5/8/54	8/8/54	0	365	0	705	89	87	116	117	34	51	150	168	172	214	2	2	1	0	0	208.67	1	0	1
1	76	2	88	1	0	1	0	1	0	2	43	16.3	1.4	0	0	0		23/9/52	29/9/52	0	365	0	1546	99	96.5	173	108.375	31	38.125	204	146.5	233	95.375	2	2	0	37.5	62.5	207	1	0	1
0	54	2	66	1	1	1	1	1	0	2	44	11.1	2.1	0	0	0		13/11/52	21/11/52	0	365	1	1527	176	90.75	243	136	41	34.5	284	170.5	296	249	2	3	0	16.6667	16.6667	207	1	0	1
1	57	1	66	1	0	0	0	0	0	1	65.7	14.2	2	1	1	0		14/3/56	19/3/56	0	365	0	410	139	80	171	98	39	52	210	150	373	154	2	1	1	0	33.3333	205	1	0	1
0	63	0	45	0	0	0	0	0	0	1	50.4	10.1	0.4	1	1	0		1/12/54	11/12/54	0	365	0	881	87	77	115	98	24	32.5	139	130.5	204	152	2	1	1	0	33.3333	205	1	0	1
0	82	1	46	0	0	0	0	0	0	1	58.5	13.2	1.1	1	1	0	0	11/2/52	18/2/52	0	365	1	951	84	84	115	99	34	59	149	158	62	74	2	1	1	0	50	204	1	0	1
1	70	0	60	0	1	0	0	0	0	1		13.1	1.4	1	1	1		1.33714368	1.337385	1	343	1	343	36	48	62	211.5	33	33	95	244.5	142	595.5	1	3	1	42.8571	28.5714	202.67	1	0	1
0	72	0	65	1	1	0	0	0	1	3	72	14.8	1.2	1	1	0	0	28.9.50	12.10.50	0	365	1	435	120	145.25	129	156	37	37	166	195.5	116	113	3	3	0	0	0	202.67	1	0	1
0	58	2	38	0	0	0	0	0	0	1	67	12.2	0.5	0	0	0		9/5/53	14/5/53	0	365	0	446	138	110	146	108	31	35	177	143	104	115	3	2	1	0	0	202.5	1	0	1
1	73	2	50	1	0	0	1	1	0	1	39.8	14.6	2	1	1	0		23/1/55	30/1/55	0	365	1	605	75	97	96	151	39	24	135	175	124	239	2	3	1	28.5714	42.8571	202	1	0	1
1	56	2	79	0	0	0	0	0	0	1	40	15.1	0.9	0	0	0		18/7/54	22/7/54	0	365	0	1052	116	77.5	187	108.5	36	31.5	223	140	252	163	2	2	1	20	20	202	1	0	1
1	77	2	52.5	1	1	1	0	0	0	2	28.6	13.3	0.9	5	1	0		12/4/54	24/4/54	0	365	0	1203	137	87.5	163	136	69	41.5	232	177.5	56	178	2	3	0	37.5	37.5	201.67	1	0	1
1	59	1	62.5	1	0	0	0	0	0	1	71.7	15.1	1.4	0	0	0		7/6/55	12/6/55	0	365	0	385	127	84	145	120	42	34	187	154	99	174	2	2	1	0	33.3333	200.67	1	0	1
0	81	0	61	1	0	1	0	1	0	2	55.6	12.5	0.9	4	0	0		3/6/52	8/6/52	0	365	0	506	73	59	90	60	51	54	141	114	126	60	1	1	0	90	100	200.33	1	0	1
1	59	0	58	0	0	0	0	0	0	1	57.9	15	1.3	1	1	0		1.33821504	1.338240	0	172	0	1871	65	54.5	110	93.25	30	32.75	140	126	250	243.75	1	1	1	87.5	62.5	200.33	1	0	1
1	57	1	61	1	1	1	0	0	0	1	50	12.5	0.7	0	0	0		5/10/53	12/10/53	0	365	0	973	104	99.25	140	182	26	34.5	166	216.5	122	510.75	2	3	1	0	0	199.67	1	0	1
0	58	0	57	1	0	0	0	0	0	1	54.1	12.1	0.4	1	1	0		30/4/55	15/5/55	0	365	0	663	263	147	266	176	36	45	302	221	91	87	3	3	1	0	0	199.33	1	0	1
1	65	1	57	0	0	0	0	0	0	1	41	12.6	0.9	0	0	0		12/3/54	18/3/54	0	365	0	1214	121	77.5	141	92	22	30.5	163	122.5	146	99.5	2	1	1	25	50	198	1	0	1
1	56	1	63	1	0	0	0	0	0	1	77.4	15	1	2	1	0		1.33567488	1.335726	0	365	0	982	116	120	146	168	39	40	185	208	180	367	3	3	1	0	0	198	1	0	1
0	62	0		1	0	1	0	0	0	1	69.2	13.4	1.4	1	1	0	0	28.7.50	7.8.50	0	365	0	610	119	55	130	83	49	43	179	126	108	115	1	1	1	66.6667	66.6667	197.67	1	0	1
1	62	1	68	0	0	0	0	0	0	1	34	13.9	1.4	1	1	0		6/10/54	13/10/54	0	365	0	958	171	95.5	207	120	40	46	247	166	123	119	2	2	1	0	25	197.67	1	0	1
1	73	0	65	1	1	1	0	0	1	1		13	1.9	1	1	0		1.3386384E	1.338664	0	319	0	1752	82	83.75	131	126	33	37.75	164	163.75	172	210.25	2	2	1	12.5	0	196.33	1	0	1
0	63	1	45.7	0	0	0	0	0	0	1	43.5	11.7	0.7	2	0	0		14/1/56	22/1/56	0	365	0	605	122	109	138	136	59	63	197	199	120	150	3	3	1	0	25	196	1	0	1
1	49	2	70	1	1	1	0	0	0	2	65.2	15.9	0.8	4	0	0		11/2/56	14/2/56	0	365	0	542	117	129	215	139	32	55	247	194	423	100	3	3	0	0	0	196	1	0	1
0	82	2	45	0	0	1	0	0	1	1	46	10.2	1.4	1	1	0		6/12/54	15/12/54	0	365	0	1033	79	91.6667	127	119.667	25	51	152	170.667	135	121.667	2	2	1	0	0	195.67	1	0	1
0	67	1	51.5	1	1	0	0	0	0	2	41.6	13	1	1	1	0		1.3381632E	1.338180	0	365	0	1806	81	123	151	166	34	41.5	185	207.5	337	218.25	3	3	0	0	7.14286	194.67	1	0	1
1	76	0	54.5	0	1	1	0	0	0	1	55	12.1	0.9	0	0	0	0	2/1/52	10/1/52	1	32	1	32	119	57.5	141	75	35	46.11	176	121.11	112	58.6667	1	1	1	50	75	194.33	1	0	1
0	45	0	56	1	0	0	0	0	0	1	56.6	13	0.6	0	0	0		7/2/53	10/2/53	0	365	0	1028	86	112	114	134	59	63	173	197	109	89	3	3	1	33.3333	33.3333	193.67	1	0	1
1	65	0	65	1	0	1	0	1	0	1	30.5	12.1	1.8	0	0	0		17/12/52	25/12/52	0	365	0	1390	95	64.8333	109	84.6667	39	55.6667	148	137.667	98	63.6667	1	1	1	83.3333	83.3333	192.33	1	0	1
0	69	1		1	0	0	0	0	1	1	39.3	8	2	1	1	0		21/2/56	7/3/56	0	365	0	504	45	80	55	89	30	36	85	125	78	90	2	1	1	33.3333	66.6667	192	1	0	1
1	56	0	65	0	1	0	0	0	0	1		11	1.1	0	0	0		2/11/53	8/11/53	0	365	0	1289	95	79.6667	131	112.167	37	30.3333	168	142.5	160	153.5	2	2	1	0	0	191.67	1	0	1
1	44	2	69	0	0	1	0	0	0	1	35.7	10.7	1.4	0	0	0		25/4/53	30/4/53	1	18	1	18	126	84.1667	128	121	31	33.3333	159	154.333	102	145.833	2	2	1	22.2222	22.2222	191.33	1	0	1
0	62	0	35	1	1	1	1	1	0	2	18	10	1.4	0	0	0		1.3378176E	1.337878	0	365	1	751	112	68.3333	130	85.6667	53	31.3333	183	117	112	116.667	1	1	0	53.3333	66.6667	188.33	1	0	1
0	86	0		0	1	0	0	0	0	1	48	15	1.7	1	1	0	0	18.4.50	23.4.50	1	263	1	263	144	91	177	118	62	45	239	163	119	175	2	2	1	0	0	187	1	0	1
0	50	0	65	0	1	1	0	0	0	1	30	12	1	3	1	0		2/10/55	26/10/55	0	365	0	569	94	85	115	121	52	47	167	168	94	187.5	2	2	1	0	0	186.67	1	0	1
0	78	0	51	0	0	0	0	1	0	2	40	12.6	1.3	4	0	2		7/3/54	15/3/54	0	365	1	1162	197	114.333	222	145.5	36	58.3333	258	203.833	77	150.667	3	3	0	0	0	186.33	1	0	1
1	62	0	66	1	0	0	0	1	0	2	37	14	0.9	4	1	0		1.3356144E	1.335640	0	365	0	1879	90	107.5	135	131	41	50.5	176	181.5	151	101.5	3	3	0	0	0	186.33	1	0	1
0	61	1	51	1	1	0	0	1	0	1	45	12.7	0.7	1	1	0		19/4/53	23/4/53	0	365	0	1486	95	67.25	116	97	49	45.25	165	142.25	136	113.167	1	1	1	55.5556	55.5556	185.67	1	0	1
1	89			0	0	0	0	0	0	1	76	10.9	1.3	1	1	0		9/3/54	16/3/54	0	365	0	379	117	74	127	84	27	32	154	116	80	79	2	1	1	0	50	185	1	0	1
1	47	0	54	1	0	1	0	0	0	2		9.5	1.4	0	0	0		1.3385088E	1.338612	1	15	1	15	127	128.25	288	177	35	33.75	323	210.75	340	188	3	3	0	0	0	184.33	1	0	1
1	90	2		0	0	0	0	0	0	2	40	10.5	2.3	4	0	0		17/2/54	23/2/54	0	365	0	1189	128	77	156	96	47	46.5	203	142.5	69	102.5	2	1	0	0	50	183.67	1	0	1
1	92	1		0	0	0	0	0	0	1	67.8	12.6	0.8	1	1	0		22/2/53	27/2/53	0	365	0	750	98	92	133	107	38	63	171	170	54	65	2	2	1	33.3333	33.3333	183.67	1	0	1
0	68	1		1	1	0	0	0	0	1		11.8	1.3	0	0	0		11/4/54	19/4/54	0	365	0	1157	8	99.5	25	107.5	24	34.6667	49	161.667	16	162.5	2	2	1	14.2857	14.2857	183.33	1	0	1
1	69	2	79	1	1	0	0	0	0	2	81	12.7	0.9	0	0	1		1.33787808	1.338024	0	365	0	1859		80.25		98.25		43.75		142		57	2	1	0	0	42.8571	183	1	0	1
1	60	2	40	0	0	0	0	0	0	1	50	15.1	1.1	1	1	0		27/4/53	30/4/53	0	365	1	1109	79	42	81	76	72	83	153	159	70	108	1	1	1	50	100	182.5	1	0	1
1	81	0	67	1	1	0	0	0	0	1	57	12.5	0.9	3	1	0		11/8/53	17/8/53	0	365	0	508	101	105.75	102	121.75	46	31.25	148	153	59	70	3	2	1	0	0	182.33	1	0	1
0	76	1	54	1	1	1	0	0	0	1	52	11.4	0.7	1	1	0		7/12/54	11/12/54	0	365	0	525	90	56	126	81	41	71	167	152	89	111	1	1	1	66.6667	66.6667	181.67	1	0	1
0	59	1	38	0	0	0	0	0	0	1	40	12.8	0.8	1	1	0		23/10/52	28/10/52	0	365	0	823	128	126.1	149	236.6	66	36.4	215	273	50	570	3	3	1	37.5	62.5	180.67	1	0	1
0	73	2	57	0	0	0	1	0	0	1	39.8	11.4	9.9	3	1	0		30/6/55	22/7/55	0	365	0	775	80	72.5	106	88.5	37	40	143	128.5	114	102	2	1	1	40	40	180.67	1	0	1
0	66	1	33.5	1	0	0	0	1	0	1	53	10.4	3.1	1	1	0		25/6/53	2/7/53	1	45	1	45	68	123	89	186	53	40	142	226	68	183	3	3	1	33.3333	33.3333	180.67	1	0	1
1	74	0	74	1	0	1	0	0	0	2		11.8	1.5	1	1	0		1.33680672	1.336953	0	365	0	1803	102	91	138	124.5	39	37.5	177	162	123	85.5	2	2	0	11.1111	11.1111	180	1	0	1
1	67	1	38	1	0	0	0	0	0	1	49.6	12.3	1.6	1	1	0		10/11/55	14/11/55	0	365	0	460	59	79	82	103	31	41	113	144	108	151	2	2	1	33.3333	33.3333	179.67	1	0	1
1	50	1	55	1	0	0	0	0	0	1		15.9	1.8	2	1	0	0	29.7.50	5.8.50	0	365	0	1918	38	84	160	115	40	37	200	152	179	241.667	2	2	1	0	0	179.67	1	0	1
1	48	1	71	0	0	0	0	0	0	1		13	0.8	2	1	0		1.33589952	1.335942	0	365	0	1880	85	87.25	113	113.5	38	43.5	151	157	160	169.75	2	2	1	11.1111	22.2222	179.33	1	0	1
0	52	0	63.5	0	1	0	0	0	0	2		13	0.8	4	1	0		1.3356144E	1.335623	1	17	1	17	103	106.333	135	128	36	38.6667	171	166.667	172	154.333	3	2	0	0	0	179.33	1	0	1
1	63	0	54	0	0	0	0	0	0	1	52.6	12.7	0.9	1	1	0		9/1/55	13/1/55	0	365	0	884	86	72.6	107	92.3	27	30.7	134	123	141	127	2	1	1	25	50	178.33	1	0	1
1	79	1	42.7	0	0	0	0	0	0	1	71.5	12.1	1.3	0	0	0		30/12/55	4/1/56	0	365	0	599	59	73	81	93	46	47	127	140	76	90	2	1	1	50	100	177.5	1	0	1
1	44	1	52	0	0	0	0	0	0	1	52	13.2	0.8	0	0	0		8/7/54	12/7/54	0	365	0	464	98	59	113	89	46	34	159	123	111	133	1	1	1	50	50	176.5	1	0	1
1	74	1	45	0	0	0	0	0	0	1	65.6	12.2	1.2	1	1	0		11/3/56	22/3/56	0	128	0	128	83	73	106	91	39	30	145	121	56	63	2	1	1	0	50	176.5	1	0	1
0	76	2	50	0	0	0	0	0	0	1	51	10.2	1.1	0	0	0		14/6/54	18/6/54	0	365	0	1149	146	82	171	111	33	42.5	204	153.5	211	172.5	2	2	1	25	25	175.67	1	0	1
0	57	0	66	1	1	0	0	0	0	1	45.4	9.2	0.9	1	1	0		9/11/55	15/11/55	0	365	0	657	106	76	156	105	24	33	180	138	162	80	2	2	1	0	0	175.67	1	0	1
1	62	0	54	0	0	0	0	0	0	1	70	12.3	1.2	1	1	0		4/3/55	6/3/55	0	365	0	837	129	82	136	102.5	36	45	172	147.5	89	99	2	2	1	0	50	174.33	1	0	1
1	53	0	75	1	0	0	0	0	0	1	41.2	10.8	3	1	1	0		27/11/55	8/12/55	0	365	0	528	85	79	118	103	32	41	150	144	105	241	2	2	1	0	0	173.5	1	0	1
1	72	0	60	0	0	0	0	0	0	1	55	14.6	1.5	1	1	0		20/10/54	27/10/54	0	365	0	1015	121	84.5	130	116.5	31	33.5	161	150	112	166.5	2	2	1	16.6667	16.6667	173.33	1	0	1
0	61	1	55	0	0	0	0	0	0	1	32.3	12.4	0.6	1	1	0		8/7/55	14/7/55	0	365	1	850	112	49	136	55	27	14	163	69	176	56	1	1	1	50	50	173	1	0	1
0	53	1	60	1	1	1	0	0	0	1	55	12.7	0.6	1	1	0		8/10/54	14/10/54	0	365	0	900	165	87	193	115.667		35.25	225	153.333	201	201.333	2	2	1	11.1111	11.1111	173	1	0	1
1	72	1		1	0	0	0	0	0	1		14.1	1	1	1	0	0	20.8.50	24.8.50	0	365	0	1370	122	135.333	175	159.667	34	50.6667	209	210.333	235	170.667	3	3	1	0	0	171.33	1	0	1
1	45	1	70	1	1	0	0	0	0	2	70.4	15.8	1.1	1	1	0	0	15.9.50	18.9.50	0	365	0	1907	71	90.6667	95	114.333	33	43.6667	128	158	108	118.667	2	2	0	12.5	25	171	1	0	1
1	72	0	63	1	1	1	0	0	0	1	64	15	1.5	1	1	0		1.33780896	1.337843	0	365	1	420	92	86.3333	112	113.333	42	39	154	152.333	95	110.667	2	2	1	0	23.0769	169.67	1	0	1
1	81	2	37	0	0	0	0	0	0	1	50.1	12.4	0.7	1	1	0		28/8/55	1/9/55	0	277	0	277	113	84	124	115	56	54	180	169	65	106	2	2	1	0	0	169.5	1	0	1
1	40	1	85	1	0	0	0	0	0	1	59.2	16	1.2	0	0	0		1.3372992E	1.337342	0	365	0	1717	71	72.5	98	117	28	31.5	126	148.5	163	225	2	2	1	0	50	168.67	1	0	1
1	65	0	63.5	1	1	1	0	0	0	2	33.1	12.2	1.7	4	0	1		25/10/56	12/11/56	0	365	0	410	80	64	103	78	30	40	133	118	68	66	1	1	0	66.6667	66.6667	168.33	1	0	1
1	74	0	57	0	0	0	0	0	0	2	23	11.4	1.3	4	0	0		27/10/53	5/11/53	0	365	1	780	98	77.5	107	109.5	42	45.75	149	155.25	78	122.5	2	2	0	25	0	168.33	1	0	1
0	66	1	53	1	1	1	0	0	0	1	71.7	13.1	1.5	0	0	0		9/4/53	15/4/53	0	365	0	1544	35	62.3333	51	86.6667	26	34.6667	77	121.333	118	183	1	1	1	60	80	167	1	0	1
0	63	0	80	1	1	1	1	0	0	1	46.3	12.3	1.9	1	1	0		11/9/55	14/9/55	0	365	0	632	100	128	125	151	27	49	152	200	188	145	3	3	1	0	0	167	1	0	1
0	73		61	1	1	1	0	0	0	2	61	10.6	1.2	4	0	0		15/6/54	19/6/54	0	365	0	1146	70	90	100	124	41	52	141	176	136	113	2	2	0	33.3333	33.3333	165.67	1	0	1
0	44	1	54	0	0	0	0	0	0	1	40.5	14.1	0.7	1	1	0		24/6/54	29/6/54	0	365	1	796	135	137	168	176	37	38.5	205	214.5	210	134	3	3	1	0	0	165	1	0	1
1	55		62	0	0	0	0	1	1	1	50	13.4	23.8	0	0	0		27/4/53	5/5/53	0	365	0	812	74	54.25	100	83.25	36	35.25	136	118.5	139	148	1	1	1	80	100	164.33	1	0	1
1	56	2	61.7	1	0	0	0	0	0	1	60	13.2	1	1	1	0		24/2/53	27/2/53	0	365	0	1484	89	63.625	100	80.75	67	64.75	167	145.5	33	69.5	1	1	1	75	87.5	164.33	1	0	1
1	61	1	48.3	1	1	0	0	0	0	1	52.5	12.1	1.2	1	1	0		8/12/52	14/12/52	0	365	0	1401	76	85.25	90	106.175	37	45.65	127	151.825	128	169.9	2	2	1	14.2857	57.1429	164.33	1	0	1
1	73	2	57	1	1	0	0	0	0	1	68	13.3	1.5	0	0	0		18/5/54	21/5/54	1	352	1	352	181	44.6667	158	63.6667	59	42.3333	217	106	95	84.3333	1	1	1	60	60	164	1	0	1
0	63	1	39.4	0	0	0	0	0	0	1	56	12.9	1.6	0	0	0		17/2/53	25/2/53	0	365	0	1536	114	91.5	114	112	49	63	163	175	192	147.5	2	2	1	14.2857	28.5714	164	1	0	1
0	65	0	70	1	0	0	0	0	0	1	52	11.3	1.7	1	1	0		5/8/52	14/8/52	0	365	0	1843	112	84.75	139	101.5	34	62.75	173	164.25	131	98	2	2	1	0	40	163.67	1	0	1
1	61	2	50	1	0	0	0	0	0	1	51	14.1	1.1	1	1	0		31/1/55	5/2/55	0	365	1	616	131	66	155	88	32	26	187	114	87	131	1	1	1	25	25	163.67	1	0	1
1	71	0	59.4	1	0	1	1	0	0	2	28	10	15.1	5	1	0		17/4/54	28/4/54	0	365	0	919	135	43	139	56	33	24	172	80	103	56	1	1	0	66.6667	66.6667	163	1	0	1
1	78	1	60	0	0	0	0	0	0	1	65	12.8	1.2	1	1	0		11/3/53	16/2/53	0	365	0	1434	192	86.8333	238	124.333	43	37	281	161.333	138	130.833	2	2	1	0	16.6667	163	1	0	1
0	56	0	57	1	0	1	0	0	0	1	37	11	1	1	1	0		4/10/54	12/10/54	0	365	0	1023	138	65.6667	155	74.6667	25	32	180	106.667	78	64	1	1	1	80	80	162.33	1	0	1
1	81	2	46	0	0	0	0	0	0	1	33	12.2	1	1	1	0		16/3/56	28/3/56	0	365	0	536	95	43	116	49	44	59	160	108	108	49	1	1	1	75	75	162.33	1	0	1
0	75	0	60	1	0	1	0	0	0	1	60.2	7.9	19	1	1	0		9/8/56	27/8/56	0	285	0	285	52	72	93	86	26	73	119	159	128	86	2	1	1	33.3333	66.6667	162.33	1	0	1
1	58	2	64	0	0	0	0	0	0	1	58	15.2	1	0	0	0		6/9/54	8/9/54	0	365	0	734	129	83.5	144	109	36	30	180	139	175	146.5	2	2	1	0	25	162.33	1	0	1
0	71	0		1	0	1	0	0	0	3	72.6	11.2	1.3	0	0	2	0	14.8.50	19.8.50	0	365	0	1917	32	62.5	150	88	32	40.5	182	128.5	176	107.5	1	1	0	60	70	162	1	0	1
1	59	0	7.5	1	1	1	0	0	0	1	44.6	14.5	1.3	1	1	0	0	26.8.50	28.8.50	0	365	0	1869	110	47.3333	82	70	50	50.6667	132	120.667	93	64.3333	1	1	1	75	75	160.33	1	0	1
0	55	1	54	0	0	0	0	0	0	1	15.5	12.2	1.2	0	0	0		7/2/55	14/2/55	0	365	0	811	156	86	164	111	41	39	205	150	74	94	2	2	1	16.6667	33.3333	160.33	1	0	1
1	52	1	56	0	0	0	0	0	0	1	52	7	0.7	1	1	0		3/10/54	7/10/54	0	365	0	842	104	55	66	77	36	34.5	102	111.5	121	133	1	1	1	75	75	160	1	0	1
1	66	0	67	1	0	1	0	0	0	1	50	13.5	1.4	0	0	0		30/1/56	19/2/56	0	365	1	578	187	44	196	66	40	19	236	85	145	94	1	1	1	66.6667	66.6667	159.67	1	0	1
0	65	1	41.5	1	1	0	0	0	0	1	38	11.2	1.9	1	1	0		11/9/53	15/9/53	0	365	1	618	142	140	196	190	49	36	245	226	210	132	3	3	1	0	0	159.67	1	0	1
0	64	0	50	1	0	0	0	1	0	2	63	11.7	0.9	4	0	0		26/9/53	8/10/53	1	268	1	268	80	64.6667	106	86	41	37.1667	147	123.167	134	152.333	1	1	0	62.5	100	158.67	1	0	1
0	76	0	47	1	1	1	0	0	0	2	62	12.8	1.4	4	0	2		28/7/56	10/8/56	0	365	0	410	77	79.6	110	112	37	46	147	158	170	162	2	2	0	50	0	157	1	0	1
0	74	0	57	1	0	1	0	0	0	1	45	13.1	1	0	0	0		9/2/55	21/2/55	0	365	0	835	130	78	163	113	42	41	205	154	164	189	2	2	1	50	50	156	1	0	1
1	70	1		1	1	0	1	0	0	1	52	13.2	1.9	1	1	3	0	11.7.50	15.7.50	0	365	0	1989	118	63.5	132	80.5	37	32.75	169	115.75	117	109.75	1	1	1	44.4444	55.5556	155.67	1	0	1
1	49	0	45	0	1	1	0	1	0	2	24.8	10	0.7	4	1	0		1.33655616	1.336746	0	365	0	1303	76	89	92	103.333	55	62.6667	147	166	55	63	2	2	0	8.33333	33.3333	155.33	1	0	1
0	55	1	53	1	0	0	0	1	1	1	40	12.3	1.4	0	0	0		5/6/55	21/6/55	0	365	0	756	74	77	116	105	29	59	145	164	150	70	2	2	1	0	0	155.33	1	0	1
1	50	1	58	0	0	0	0	0	0	1	34.9	15	0.8	2	1	0		4/3/55	13/3/55	0	365	0	879	55	83	81	100.5	43	40	124	140.5	76	166	2	2	1	16.6667	33.3333	154.67	1	0	1
1	77	0	73	1	1	1	1	1	0	2	44	15.3	2.9	1	1	0	0	9.6.50	13.6.50	0	365	1	452	61	82	90	110	46	52	136	162	99	77.3333	2	2	0	100	80	154.33	1	0	1
1	84	0	55	1	0	0	1	0	0	1		11.8	1.6	3	1	0		25/8/53	26/8/53	1	190	1	190	106	90	126	125.5	53	45	179	170.5	88	112.5	2	2	1	0	25	154.33	1	0	1
0	76	1	38	1	0	0	0	0	0	1	52	11.4	1.11	1	1	0		23/3/55	29/3/55	0	365	0	769	108	60	131	82	36	40	167	122	100	109	1	1	1	0	0	154	1	0	1
1	66	1	60	0	0	0	0	0	0	1		12.7	1.1	1	1	0		15/6/53	21/6/53	0	365	0	1366	170	106.333	173	129.667	46	45.5	219	175.167	87	89.5	3	2	1	0	33.3333	153.67	1	0	1
1	68	2	63	0	0	0	0	0	0	2	55	13.1	1.2	4	0	0		9/7/53	7/6/53	0	365	0	1431	103	113.333	130	126.333	61	46.1667	191	172.5	59	117.5	3	2	0	0	0	153.67	1	0	1
1	62	1	49	0	0	0	0	0	0	1	36.8	13.8	0.7	1	1	0		13/3/56	19/3/56	0	365	0	518	56	110	75	135	22	42	97	177	116	149	3	3	1	33.3333	33.3333	152.33	1	0	1
1	83	2	44	0	0	0	0	0	0	1	45	12.3	1.2	1	1	0		3/11/53	8/11/53	0	365	0	1358	78	65	95	82	45	51.5	140	133.5	97	85.75	1	1	1	50	100	152	1	0	1
1	68	2	52	0	0	0	0	0	0	1	64.9	8.6	1.1	0	0	0		1.33715232	1.337221	0	365	0	1827	42	64.3333	75	79.6667	36	47	111	126.667	92	74.6667	1	1	1	80	80	151.67	1	0	1
1	70	1		0	1	0	0	0	0	2	67.3	8.8	1.2	1	1	0	0	24.10.50	31.10.57	0	365	0	1023	113	100.5	167	145	32	41	199	186	218	186	3	3	0	0	0	151	1	0	1
1	65	1	45	0	0	0	0	0	0	1	55.5	14.4	1.1	1	1	0		2/5/55	12/5/55	0	365	0	729	82	54	98	85	42	45	140	130	95	96	1	1	1	33.3333	66.6667	150.67	1	0	1
1	65	2	78	1	1	1	0	0	0	1	40	13.8	1	1	1	0		13/8/54	17/8/54	0	365	0	1075	62	54.6667	88	78.6667	43	46.6667	131	125.333	154	131	1	1	1	100	100	150.33	1	0	1
1	50	2	80	1	1	0	0	0	0	1	47	12.6	0.9	1	1	0		16/11/52	20/11/52	0	365	0	1282	139	110.5	159	133	32	29.5	191	162.5	119	166	3	3	1	0	16.6667	150.33	1	0	1
0	66	1	40	0	0	0	0	0	0	1	87	40	1	1	1	0		8/3/55	11/3/55	0	365	0	742	67	47	85	74	32	32	117	106	83	100	1	1	1	100	100	149.33	1	0	1
0	49	0	56	1	0	0	0	0	0	2		13.1	0.8	0	0	0		1.33834464	1.338361	0	365	0	1809	52	106	73	116.5	40	48	113	164.5	93	72.25	3	2	0	11.1111	22.2222	149.33	1	0	1
1	51	1		1	1	1	0	0	0	1	43	13.9	1.4	1	1	0	0	9.4.50	12.4.50	1	357	1	357	146	68.6667	220	168	36	37.3333	256	205.333	277	416	1	3	1	57.1429	0	148.67	1	0	1
1	44	1		0	1	0	0	0	0	1	56	16.4	1	1	1	0	0	15.7.50	19.7.50	0	365	0	2472	176	159	184	173	39	37.6667	223	210.667	155	68.5	3	3	1	0	0	148.33	1	0	1
0	68	0	57	0	1	0	0	0	0	1	51.4	10.3	1	1	1	0	0	6.8.50	11.8.50	0	365	1	395	178	94.5	254	129.25	44	51.25	298	181	318	205.25	2	2	1	0	0	148	1	0	1
1	59	2	60	1	0	0	0	0	0	1	77	12.7	0.8	0	0	0		10/12/54	16/12/54	0	365	0	900	201	91	229	127	31	35.5	260	162.5	161	88	2	2	1	14.2857	28.5714	147	1	0	1
0	71	1	45	1	1	0	0	1	0	2	40	8.9	0.8	1	1	0		15/8/53	21/8/53	0	365	0	1347	88	91	113	110.5	30	52.125	143	162.625	41	105.75	2	2	0	20	20	146.67	1	0	1
0	44		70	0	0	1	0	0	0	1	61	11.9	0.8	1	1	0		15/2/54	22/2/54	0	365	0	1239	194	88	192	106	69	47	261	153	97	102	2	2	1	0	0	146	1	0	1
1	73	0	62	1	1	0	0	1	0	1	68	13.3	0.9	1	1	0		1.33851744	1.338526	0	310	1	710	107	68.3333	117	93	73	63	190	156	89	100.333	1	1	1	0	0	145.67	1	0	1
1	73	1		0	0	0	0	0	0	2		11.8	1.1	1	2	0	0	5.4.50	11.4.50	0	365	0	2042	82	77.75	105	113.5	30	43.5	135	157	91	138.5	2	2	0	12.5	12.5	145.33	1	0	1
1	62	2	64	1	0	1	0	0	0	1	55	11.4	3.3	0	0	0		30/9/54	4/10/54	0	365	0	445	91	97	175	118	30	42	205	160	326	148	2	2	1	20	20	144.67	1	0	1
0	78	0	38	0	0	0	0	0	0	1	78.2	10.2	1.4	1	1	0		2/2/56	18/2/56	0	365	0	530	58	96	73	103	40	45	113	148	53	42	2	2	1	33.3333	33.3333	143.67	1	0	1
1	49	0	65	1	1	0	0	0	0	1		13	1.2	0	0	0		1.33840512	1.338431	0	365	0	1828	68	65.5	84	78.25	30	30.5	114	108.75	63	79	1	1	1	50	83.3333	143.33	1	0	1
1	39	1	50	0	0	0	0	0	0	1	47.5	15.2	0.7	1	1	0		17/8/55	20/8/55	0	365	0	741	60	76	82	90	39	46	121	136	64	74	2	1	1	66.6667	100	142.33	1	0	1
0	73	0	40	1	1	1	0	0	0	2	29.7	12.6	0.98	1	1	0		13/2/52	19/2/52	0	365	0	413	127	71	138	79	67	0	243	146	130	76	2	1	0	0	100	142	1	0	1
0	69	1	40	0	0	0	0	0	0	1	55	12.1	0.8	0	0	0		14/7/54	20/7/54	0	365	0	655	92	93	100	121	34	53	134	174	51	80	2	2	1	0	66.6667	142	1	0	1
0	58	1	60	1	1	1	0	0	0	1	46	19	1.1	1	1	0	0	16.8.50	21.8.50	0	365	0	700	222	103	175	118	30	47	305	165	256	158	3	2	1	0	0	141.67	1	0	1
1	66	2	46	1	0	0	0	0	0	1	70	12	1	1	1	0		29/11/56	2/12/56	0	365	0	375	96	84	123	100	33	41	156	141	119	104	2	2	1	0	50	141.5	1	0	1
1	59	1	50	1	1	0	0	0	0	1	57.8	13.2	1	1	1	0		7/3/56	11/3/56	0	365	0	642	162	105	162	137.5	38	34	200	171.5	54	150	3	3	1	0	0	140.33	1	0	1
1	61	1	46.2	0	0	0	0	0	0	1	39	13.2	1	1	1	0		7/3/53	22/3/53	1	318	1	318	152	97.1	192	115.233	32	39.1	224	154.333	111	134.2	2	2	1	0	0	140	1	0	1
1	83	2	45	0	0	0	0	0	0	1	85	10.1	1.1	1	1	0		26/1/55	31/1/55	0	365	0	769	74	81	86	94	41	59	127	153	44	64	2	1	1	0	66.6667	139	1	0	1
0	83	2	39.3	1	0	0	0	0	0	1	76	11.2	1.2	1	0	0		26/11/53	3/12/53	0	365	0	1286	147	70.8333	181	97.6667	35	30.5	216	128.167	124	119	2	1	1	66.6667	50	139	1	0	1
1	67	1	55	1	0	0	0	0	0	1	58	12.6	1	0	0	0		14/2/54	17/2/54	1	275	1	275	107	52	128	77	30	32	158	109	76	63	1	1	1	50	50	139	1	0	1
1	73	1	52	1	0	0	0	0	0	1	63.6	12	1.7	0	0	0		1.33854336	1.338586	0	365	0	1796	90	50.25	94	74.5	42	36.5	136	111	49	81.5	1	1	1	75	87.5	138.67	1	0	1
1	68	1	60	0	0	0	0	0	0	1	53.1	12.5	1.2	2	1	0		20/5/56	23/5/56	0	365	0	373	146	121	153	129	45	57	198	186	118	141	3	2	1	25	0	137	1	0	1
0	56	0	65	1	1	1	0	0	0	1	50	11.4	0.6	0	0	0	0	10/4/52	16/4/52	0	365	0	1674	178	98.6333	170	111.967	33	42.9667	203	154.933	177	88.4333	2	2	1	33.3333	50	136.67	1	0	1
1	48	2	63	0	0	0	0	0	0	1	32.5	15	1	0	0	1		1.33793856	1.338076	0	330	0	1669	105	85	128	99	41	39	169	138	215	147	2	1	1	25	50	136.33	1	0	1
0	78	1	39	1	0	0	0	0	0	1	47.8	13.1	1	1	1	0		26/1/56	28/1/56	0	365	0	544	123	85	129	119	47	35	176	154	105	147	2	2	1	20	40	136.33	1	0	1
1	55	0	60.5	0	0	0	0	0	0	1	50.7	14.8	1	1	1	0		27/11/56	2/12/56	0	365	0	377	87	87	162	97	35	34	197	131	370	119	2	1	1	0	66.6667	135.67	1	0	1
1	61	2	80	1	1	0	0	0	0	1	47.9	14	1.1	3	1	0		1.33605504	1.336124	0	365	0	1883	127	75.5	132	97.5	38	36	170	133.5	85	160.5	2	1	1	9.09091	18.1818	135.67	1	0	1
1	34	1	75	0	0	0	0	0	0	1	40.9	12.7	1.1	0	0	0		25/4/55	23/5/55	1	7	1	7	191	182.5	344	213.5	24	46	368	259.5	604	194.5	3	3	1	0	0	135.67	1	0	1
0	69	0	42.7	1	1	1	0	1	0	2	26.7	8.9	1.2	4	0	0		26/12/56	5/1/57	1	86	1	86	33	56	65	53	68	65	133	118	61	66	1	1	0	100	100	135.5	1	0	1
1	63	2	71	1	1	1	1	0	0	1	68	15.6	2	1	1	0		1/2/55	18/2/55	0	365	0	791	56	57	80	101.5	26	30.5	106	132	160	276.5	1	2	1	66.6667	66.6667	135	1	0	1
1	83	2	70	0	0	0	0	0	0	1	53	13.5	1	3	1	0		27/4/54	11/5/54	0	365	0	1198	109	62.25	121	79.25	48	57.5	169	136.75	115	51	1	1	1	60	60	134.67	1	0	1
0	62	2	51	1	1	1	0	0	0	1		11	1.2	0	0	1		1.3360032E	1.336098	0	365	1	658		95		109.75		45.5		155.25		89.5	2	2	1	16.6667	33.3333	134.67	1	0	1
1	74	2	45	1	0	0	0	0	0	1	19.8	12.9	1.1	1	1	0		20/7/55	30/7/55	0	365	0	761	104	147	124	145	33	42	157	187	60	135	3	3	1	0	0	134.33	1	0	1
1	53	1	67.5	1	1	0	0	0	0	2	67	15	1.1	4	1	0		1.33589088	1.335977	0	365	0	1865	74	97	121	125.75	28	36.75	149	162.5	248	242	2	2	0	0	0	134.33	1	0	1
1	56	0	75	0	0	0	0	0	0	1	53.4	15.7	1	3	1	0		4/2/56	14/2/56	0	365	0	583	113	67	151	70	35	44	186	114	195	127	1	1	1	40	60	133.67	1	0	1
0	50	0	56	1	0	1	0	0	0	1	66	9.9	2.8	2	1	0		23/5/55	28/5/55	0	365	0	442	44	94	81	132	35	56	116	188	69	110	2	3	1	50	50	133.5	1	0	1
0	66	0	65	1	0	0	0	0	0	1	56	13.2	0.7	1	1	0		15/12/56	18/12/56	0	353	0	353	104	45	121	52	49	46	170	98	124	66	1	1	1	66.6667	66.6667	133.33	1	0	1
0	67	1	52	1	0	0	0	0	0	1	67	10.3	0.6	1	1	0		13/6/54	21/6/54	0	365	0	1031	125	68.8333	131	91.5	53	63	184	154.5	113	161	1	1	1	40	20	133	1	0	1
0	59	0	55	1	1	1	0	0	0	2	35	11.6	1.2	4	0	0		23/3/56	30/3/56	0	365	0	536	174	217	220	217	42	43	262	260	69	150	3	3	0	33.3333	0	132.67	1	0	1
1	74	1	54	0	0	0	0	0	0	1	45	13.5	1.6	0	0	0		26/10/55	3/11/55	0	329	0	329	154	76	209	120	30	33	239	153	193	241	2	2	1	0	0	131	1	0	1
1	73	2	49	1	1	0	0	0	0	1	34.3	13.7	1.3	1	1	0		14/5/56	27/5/56	0	365	0	429	140	167	142	184	39	39	181	223	93	64	3	3	1	0	0	130.5	1	0	1
0	48	0		0	0	0	0	0	0	1	57	9	1	1	1	0	0	15.3.50	20.3.50	0	365	0	2085	180	117.5	229	156	32	46.25	261	204.75	355	222	3	3	1	0	0	130.33	1	0	1
0	49	0	39.5	1	0	0	0	0	0	2	26.3	12.5	1.5	4	0	1		1.33752384	1.337584	1	24	1	24	56	80.25	97	119.5	53	60.75	150	180.25	138	131.5	2	2	0	33.3333	22.2222	130	1	0	1
0	59	0	52	1	0	0	0	0	0	1	40	14.4	0.6	2	1	0	0	18/1/52	28/1/52	0	365	0	1641	155	122	198	122	42	44	240	166	134	101	3	2	1	0	33.3333	128	1	0	1
1	71	1		1	0	1	0	0	0	1	50.3	13.8	1.3	1	1	0	0	17.8.50	24.8.50	0	365	1	431	80	98	108	134	43	40	151	174	76	119	2	3	1	0	0	128	1	0	1
1	55	1	62.6	1	0	0	0	0	0	1	60	12.9	1.9	3	0	0		12/4/53	20/4/53	0	365	0	393	28	79.5	55	105	51	0	86	156	110	168	2	2	1	100	75	127.67	1	0	1
0	64	0	57	0	1	0	0	0	0	1	50	10.9	1.1	3	1	0		7/9/56	12/9/56	0	365	0	368	125	89	147	98	39	51	186	149	113	191	2	1	1	0	33.3333	127	1	0	1
0	69	0		1	1	0	0	1	0	2	43	12.1	1.3	0	0	0		1.33696224	1.336979	0	365	1	615	68	73.6667	93	105.667	44	49.3333	137	155	159	135	2	2	0	54.5455	36.3636	126.67	1	0	1
1	60	0	70	0	0	0	0	0	0	1	60	10	1.2	1	1	0		23/2/54	28/2/54	0	365	0	980	126	75.5	142	92.5	36	43.5	178	136	218	80	2	1	1	0	0	126.5	1	0	1
1	73	1	40	0	0	0	0	0	0	1	40	11.6	1.5	1	1	0		30/8/55	6/9/55	0	365	0	693	60	62	90	93	33	39	123	132	41	56	1	1	1	66.6667	100	126	1	0	1
0	62	0	62	1	1	0	0	0	0	1	62	10	1.1	0	0	0		1.33562304	1.335726	0	364	1	575	121	135	147	155.75	38	41.5	185	197.25	212	150	3	3	1	0	0	126	1	0	1
1	43	0	66.5	0	0	0	0	0	0	1	39.5	12	0.6	1	1	0		1.33805952	1.338076	0	365	0	1868	66	74.3333	90	97.3333	43	40.3333	133	137.667	72	66.6667	2	1	1	18.75	68.75	125	1	0	1
1	55	1	58	0	0	0	0	0	0	1	57.6	12.2	1.3	0	0	0		11/9/52	16/9/52	0	365	0	1229	151	62.75	152	88.65	44	46.9	196	135.55	163	181.4	1	1	1	50	50	125	1	0	1
0	71	2	35	1	0	0	0	1	0	1	39	13.9	1.2	0	0	0		12/2/54	7/3/54	0	365	0	556	69	98	97	144	50	38	147	182	88	180	2	3	1	50	50	125	1	0	1
0	64	0	60	1	1	0	0	0	0	1	35	10.9	0.9	1	1	1		1.33697952	1.337186	1	243	1	243	82	101.5	96	138.5	43	42	139	180.5	93	100.5	3	3	1	0	0	124.67	1	0	1
1	62	2	53	0	1	0	0	0	1	1	51.6	10.7	1.1	1	1	0		21/10/56	25/10/56	0	365	0	414	149	67	158	83	25	25	183	108	139	137	1	1	1	50	50	124	1	0	1
0	64	1	35	1	0	0	0	0	0	1	64	11.8	0.5	1	1	0		30/1/56	5/2/56	0	365	0	415	117	65.8	129	91	43	68	172	159	126	129	1	1	1	0	0	124	1	0	1
0	76	0	40	1	0	0	0	0	0	1	21	9.1	1.1	0	0	2		5/4/54	28/4/54	0	365	0	1189	121	85.75	156	116.5	52	46.5	208	163	88	124.75	2	2	1	0	33.3333	123.67	1	0	1
0	59	0	47	1	0	0	0	0	0	2	51	10.5	0.7	4	0	1		5/11/56	17/11/56	0	365	0	399	88	82	120	96	21	51	141	147	154	60	2	1	0	0	33.3333	123.67	1	0	1
1	53	2	84	0	1	0	0	0	0	1	50	16.8	0.9	0	0	2		22/8/56	4/9/56	0	365	0	382	183	130	254	158	47	39	301	197	446	177	3	3	1	0	0	123.33	1	0	1
1	71	2	70	1	0	0	0	0	0	2	58.1	13.8	1	1	1	0		26/9/56	28/9/56	0	365	0	407	115	97	141	116	30	26	171	142	93	143	2	2	0	0	0	123	1	0	1
1	70	2	60	1	0	0	0	0	0	1	30	8.6	1.2	1	1	0		1/10/52	8/10/52	0	365	0	1406	168	101.75	192	134.75	35	37.75	227	172.5	187	194.25	3	3	1	66.6667	66.6667	121	1	0	1
1	72	2	49	0	0	0	0	0	0	1	38	11.5	1.1	1	1	0		11/3/54	16/3/54	0	365	0	487	69	60	96	84	43	45	139	129	40	74	1	1	1	66.6667	100	120.33	1	0	1
0	58	0	46	1	0	1	1	1	1	2	15	10	0.9	4	0	0		18/11/54	24/11/54	0	365	0	999	81	71	101	86.6667	36	38.3333	137	125	71	82	2	1	0	50	50	120	1	0	1
0	60	0	55	1	1	0	0	0	0	1	55.7	9	0.9	1	1	0		17/10/55	22/10/55	0	365	0	484	103	54	144	107	46	44	190	151	320	321	1	2	1	50	0	120	1	0	1
0	72	1	55	0	0	0	0	0	0	1	45.1	10	0.9	1	1	0		17/8/55	26/8/55	0	365	1	380	98	137	107	132	24	47	131	179	109	82	3	3	1	0	0	119.67	1	0	1
1	65	1	58	1	1	1	0	0	0	1	29.1	13	1.3	1	4	1		1.33611552	1.336210	1	365	1	365	79	82	90	98	39	36	129	134	150	176	2	1	1	20	60	119	1	0	1
1	58	1	55	0	0	0	0	0	0	1	31	13.7	0.9	1	1	0		26/2/55	29/2/55	0	365	0	619	122	91	160	103	33	40	193	143	128	84	2	2	1	0	0	119	1	0	1
1	35	0	117	1	1	1	0	0	0	1	60	11	1.4	1	1	0		11/1/55	13/1/55	0	365	0	917	76	116.5	106	141.5	38	38.5	144	180	109	201.5	3	3	1	0	0	118.67	1	0	1
1	80	2	42	1	0	0	0	0	0	1	77	10.4	14	0	0	0		8/6/54	14/6/54	0	365	0	1141	123	73.5	137	89	39	45.25	176	143	171	79.25	2	1	1	28.5714	57.1429	116.67	1	0	1
1	83	2	67	1	1	0	0	0	0	2		11	1.2	4	1	0		1.33679808	1.336806	0	293	0	1890	63	59	80	66	37	44	117	110	77	70	1	1	0	37.5	62.5	116.33	1	0	1
0	64	0	75	1	0	1	0	0	0	1	24	13.3	1.6	0	0	0		26/6/56	2/7/56	0	365	0	427	202	65	217	71	49	67	266	138	187	96	1	1	1	50	50	116	1	0	1
0	79	0	49	1	1	0	1	0	0	1	42.7	8.1	1.8	1	1	0		4/8/55	8/8/55	0	365	0	481	149	114	192	154	37	58	229	212	127	251	3	3	1	0	0	115.33	1	0	1
0	53	0	62	0	0	0	0	0	0	2	60.8	12.2	1	5	1	0		12/10/56	15/10/56	0	365	0	423	149	168	197	187	53	65	250	252	214	185	3	3	0	0	0	115	1	0	1
0	72	2	30	0	0	0	0	0	0	1	53	12	0.8	1	1	0		1.33739424	1.337446	0	365	0	1896	77	54.3333	109	72	68	57.6667	177	129.667	98	90.3333	1	1	1	60	60	114.67	1	0	1
0	80	1	25	0	0	0	1	1	0	2	38.3	15.4	2.5	3	1	0		27/7/56	2/8/56	0	340	0	340	31	57	62	62	44	36	106	118	135	172	1	1	0	100	100	114.5	1	0	1
1	50	1	50	0	1	0	0	0	0	1	23	14.2	1.6	3	1	0		22/6/52	24/6/52	0	268	0	268	123	80	126	96	43	46	169	142	103	81	2	1	1	0	33.3333	114	1	0	1
1	58	0	85.3	1	0	1	0	0	0	1	67.5	13.9	1.2	0	0	0		11/2/53	22/2/53	0	365	0	1462	128	136.575	165	162.5	47	31.825	212	194.325	156	121	3	3	1	0	16.6667	114	1	0	1
1	74	1	49	0	0	0	0	0	0	1	51	11.4	0.9	3	1	0		13/8/53	18/8/53	0	365	0	425	114	124.5	136	135	44	44	180	179	100	113	3	3	1	0	0	114	1	0	1
1	68	0	65	1	1	0	0	0	0	1	58.7	12	1	1	1	0		1.337904E1	1.337921	1	16	1	16	77	65	97	76.3333	37	45.6667	134	122	193	99	1	1	1	50	80	112.67	1	0	1
0	67	0	37.4	0	0	0	0	0	0	1	56	11.1	0.6	1	1	0		1/9/56	5/9/56	0	365	0	416	138	100	144	116	32	43	176	159	135	125	2	2	1	0	0	112.33	1	0	1
0	76	2		1	0	0	0	0	0	1	62	13	1.3	0	0	0	1	12/6/52	16/6/52	0	365	1	1101	154	82.7	158	108.3	65	60.0333	223	168.333	170	112.933	2	2	1	25	37.5	111.67	1	0	1
0	50	2	49	1	0	0	0	0	0	1	64.1	13	0.9	0	0	0		1.33784352	1.337921	0	365	0	1230	54	102	74	115.5	43	52.5	117	168	92	89	3	2	1	37.5	50	110.33	1	0	1
0	75		60	1	0	0	0	0	0	1	32.8	11.9	1.2	1	1	0		19/7/55	23/7/55	0	365	0	617	145	82	151	119	68	48	219	167	107	93	2	2	1	0	0	110.33	1	0	1
1	78	2	39	1	0	0	0	0	0	1	60	8.9	0.8	1	2	1		26/11/52	9/12/52	0	365	0	519	71	85	119	97	16	38	135	135	156	120	2	1	1	25	25	110	1	0	1
1	87	2	42	1	0	0	0	0	0	1	51.7	14.1	2	3	1	0		11/6/55	15/6/55	0	365	0	410	87	86	99	117	56	82	155	199	67	153	2	2	1	0	50	109.5	1	0	1
0	75	1	43	0	0	0	0	0	0	1	46	10.3	1	1	1	0		16/1/55	19/1/55	0	365	0	408	113	72	128	93	26	17	154	118	63	97	2	1	1	0	50	109.5	1	0	1
0	66	0	52	0	0	0	0	0	0	1	35.8	14.9	2.1	0	0	0		9/4/55	20/4/55	0	365	0	712	129	76	167	125	20	60	187	185	140	170	2	2	1	25	25	109.33	1	0	1
1	49	1	79	0	0	0	0	0	0	1	53	14.2	0.8	3	1	0		20/8/53	25/8/53	0	365	0	1356	165	114.7	185	151.48	38	44.65	223	196.125	294	225.5	3	3	1	0	0	109	1	0	1
1	67	1		0	0	0	0	0	0	2	60	15.6	1.1	1	1	0	0	14.6.50	18.6.50	0	365	1	378	124	127.75	166	154	29	37.5	195	191.5	166	130.25	3	3	0	0	0	109	1	0	1
1	55	2	58	1	0	1	0	0	0	1	70	10.5	1.7	1	1	0		13/11/52	17/11/52	0	365	0	1823	70	77.5	135	107.767	66	47.1667	201	154.933	154	138.933	2	2	1	33.3333	22.2222	108.33	1	0	1
1	75	2	66	1	0	1	1	0	0	1	55	12.4	2.6	0	0	0		4/11/53	15/11/53	0	365	0	1174	105	81	115	99.8333	24	32	139	131.833	139	108.167	2	1	1	14.2857	28.5714	107.67	1	0	1
1	62	1	59	0	1	0	0	0	0	1	63.9	13.6	1.3	3	1	0		21/5/52	29/5/52	0	365	0	1560	105	62.875	133	81.625	40	41.875	173	123.5	135	76.5	1	1	1	75	87.5	107.33	1	0	1
1	52	1	72	0	1	0	0	0	0	1	40.1	15	0.9	1	1	0		2/7/55	7/7/55	0	365	0	773	203	115.5	200	123.5	35	44	235	167.5	65	150	3	2	1	0	0	107.33	1	0	1
0	58	1	51	0	0	0	0	0	0	1	61.6	11.8	0.9	1	1	0		22/12/56	26/12/56	0	365	0	352	151	69	173	98	41	37	214	135	169	261	1	1	1	50	50	107	1	0	1
1	77	0	63.5	1	1	0	0	0	0	1	68	10.6	2	1	1	0		13/8/54	24/8/54	0	365	0	1054	75	86.5	76	112	29	39	105	151	66	104	2	2	1	0	33.3333	106.67	1	0	1
1	42	0	59.7	0	0	0	0	0	0	1	45.6	12.6	1.2	0	0	0		12/7/53	14/7/53	0	365	0	1311	153	80.8333	171	103.167	41	31	212	134.167	131	128.5	2	2	1	22.2222	55.5556	106.33	1	0	1
0	45	0	62	0	0	0	0	0	0	2	58.9	11.9	0.6	1	1	0	0	31.8.50	4.9.50	0	365	0	1900		123.667		145.667		58.3333		204		112.667	3	3	0	8.33333	16.6667	106	1	0	1
1	51	1	65	1	1	0	0	0	0	1	55.1	13.7	0.8	0	0	0		3/9/55	7/9/55	1	10	1	10	185	102	220	154	50	45	270	199	200	307	3	3	1	0	0	105.67	1	0	1
1	58	1	87	0	1	0	0	0	0	1	57.8	12.7	0.9	1	1	0		30/7/56	1/8/56	0	365	0	478	108	62	121	68	54	68	175	136	59	70	1	1	1	75	75	105.33	1	0	1
0	77	1	32	0	0	0	0	0	0	1	47	12.7	0.9	0	0	0		19/3/54	23/3/54	0	365	0	1377	143	125	172	161.5	46	61.5	218	223	88	131	3	3	1	0	0	105	1	0	1
0	72	0	46	1	0	1	1	0	0	2	39.6	9.9	3.3	0	0	0		1.33716096	1.337221	0	365	1	523	36	77	69	129.5	33	34.5	102	164	124	231	2	2	0	62.5	50	104.33	1	0	1
1	61	1	65	1	0	1	0	0	0	1	49.8	9.3	2.1	1	1	0		29/3/56	4/4/56	0	365	0	439	62	104	126	106	27	53	153	161	246	159	3	2	1	40	20	104	1	0	1
0	57	0	60	1	0	1	0	0	0	1	48.1	11.5	1.2	1	1	0		22/9/56	1/10/56	0	365	0	381	166	132	183	188	54	42	237	230	209	214	3	3	1	33.3333	0	104	1	0	1
0	79	0	37	1	0	0	0	0	0	1	76	9.9	1.9	0	0	0		27/11/52	3/12/52	0	365	0	1026	96	66.15	123	94.85	54	56.3	177	151.15	66	87.15	1	1	1	60	40	103.67	1	0	1
1	84	1	38	1	0	0	0	0	0	2	30	11.5	1.6	4	0	0	0	22/10/56	4/11/56	0	272	0	272	147	49	155	51	32	49	187	100	99	123	1	1	0	33.3333	33.3333	103.67	1	0	1
1	57	2	56	1	1	0	0	0	0	2	44.2	16	0.8	4	0	0		1.33610688	1.336132	0	365	1	610		73.5		102.25		39.25		141.5		210.5	2	2	0	18.1818	18.1818	103.33	1	0	1
1	55	0	84	1	0	0	0	0	0	1	50	13.4	1.2	3	1	0		7/2/53	10/2/53	0	365	0	1759	86	61.875	114	96.75	59	42.25	173	139	109	108.375	1	1	1	33.3333	77.7778	103	1	0	1
1	49	0		1	1	0	0	0	0	3		16.2	1.1	1	1	0	0	13.6.50	15.6.50	0	365	1	425	177	136.5	242	168	32	31.5	274	199.5	292	157	3	3	0	11.1111	11.1111	103	1	0	1
1	60	1	50	0	0	0	0	0	0	1	1	17.5	1.1	2	1	0	0	14.5.50	22.5.50	0	365	0	1150	113	124	131	159	36	41	167	200	87	145	3	3	1	0	0	102.67	1	0	1
1	75	1	63	1	1	0	0	0	0	1	57.8	13	0.9	1	1	0		26/9/56	2/10/56	0	365	0	377	42	82	83	88	35	51	118	139	60	92	2	1	1	33.3333	66.6667	102.33	1	0	1
0	56	0	51.2	1	0	1	0	0	0	1	47.4	11	0.8	0	0	0		15/9/54	24/9/54	0	365	1	547	174	66.5	174	83.5	48	42.5	222	126	126	70	1	1	1	33.3333	33.3333	101.67	1	0	1
1	44	2	60	1	1	1	0	0	0	1	26.9	21	1	1	1	0		1.33785216	1.337929	1	287	1	287	125	79	157	98	29	30	186	128	218	90	2	1	1	0	33.3333	101.33	1	0	1
0	59	0	45	1	0	0	0	0	0	2	36.5	13.3	1.2	5	1	0		14/12/55	21/12/55	0	365	0	596	112	92	131	154	84	35	215	189	204	392.5	2	3	0	0	0	101.33	1	0	1
0	57	0	61	1	1	1	0	0	0	1		10	1	1	2	0	0	2.10.50	8.10.50	0	365	0	1909	63	92.3333	104	127.667	31	49.3333	135	157	185	162.667	2	2	1	28.5714	0	101	1	0	1
0	39	1	70	0	0	0	0	0	0	1	60	13	1	0	0	0		1.33583904	1.335890	0	365	0	921		115		140		36		176		202	3	3	1	0	0	101	1	0	1
1	58	2	70	0	0	1	0	0	0	1	40.2	13.8	0.8	3	1	0		2/2/56	7/2/56	0	365	0	391	68	52	88	66	29	31	117	97	154	137	1	1	1	100	100	100	1	0	1
1	55	1	64.5	0	0	0	0	0	0	1	47	14.4	2.5	1	1	0		23/10/54	2/11/54	0	365	0	493	113	141	144	203	35	41	179	244	72	352	3	3	1	0	0	100	1	0	1
1	47	0	71.9	1	1	1	0	0	0	1	53.3	15.1	0.8	0	0	0		8/12/52	17/12/52	0	365	0	1412	166	93.75	169	105.75	33	40.25	202	146	77	51.775	2	2	1	0	50	99.33	1	0	1
1	75	2	56	0	0	0	0	0	0	1	61	13.9	1.1	1	1	0		11/5/55	14/5/55	0	365	0	839	137	85.5	203	105.5	43	44	246	149.5	137	107.5	2	2	1	0	20	99.33	1	0	1
1	49	0	77	1	1	0	0	0	0	1		16.1	1.3	1	1	0		25/5/54	28/5/54	0	365	0	1169	129	61	164	79.5	35	42	199	121.5	182	120	1	1	1	80	80	99	1	0	1
1	50	1	60	0	0	0	1	0	0	1	51.4	13.5	2.8	1	1	0		9/10/52	14/10/52	0	365	0	1881	185	156.8	350	194.29	30	36.1875	380	230.5	157	135.575	3	3	1	9.09091	9.09091	98.67	1	0	1
1	72	2	67	1	0	0	0	0	0	1	31.6	10.2	1.5	1	1	0		3/8/55	31/8/55	0	365	0	746	168	94.5	220	146.5	28	42.5	248	189	241	237	2	3	1	0	0	98	1	0	1
0	71	0	32.5	0	0	0	0	0	0	2	78.7	9.8	1.9	0	0	0		1.338336E1	1.338396	1	24	1	24	139	109	202	156	62	54	264	210	262	115	3	3	0	0	0	98	1	0	1
1	57	0	52	0	0	0	0	0	0	1	46.6	14.9	0.9	1	1	0		5/8/56	8/8/56	0	365	0	397	70	87	89	96	30	46	119	142	78	132	2	1	1	33.3333	100	97.67	1	0	1
1	75	2	58	1	1	1	0	0	0	1	68	12	1.5	0	0	0		1.3355712E	1.335579	0	365	0	2114	104	89.75	177	130.75	40	55.75	217	186.5	231	159	2	3	1	0	0	97.33	1	0	1
1	53	1	67	0	1	0	0	0	0	1	63	13.3	1	3	1	0		25/3/53	30/3/53	0	365	0	1542	177	131	254	159.1	49	48.8333	303	207.933	216	114.443	3	3	1	6.66667	6.66667	97	1	0	1
0	50	0	65	0	0	1	0	0	0	1	54	10.4	1.4	1	1	0		29/4/54	3/5/54	0	365	0	727	117	142	136	196	27	34	163	230	178	167	3	3	1	0	0	97	1	0	1
1	58	0	53	0	0	0	0	0	0	1	60	11.9	0.6	1	1	0		18/10/56	22/10/56	0	365	0	369	110	82	343	105	30	36	373	141	309	233	2	2	1	33.3333	0	96	1	0	1
0	61	1	45	0	1	0	0	0	0	1	71	12	0.6	0	0	0		8/1/52	12/1/52	0	365	0	1539	145	83.5	156	97.5	29	38.8333	185	136.333	110	54.5	2	1	1	0	0	96	1	0	1
1	59	1	65	0	0	0	0	0	0	1	53.9	11.1	0.9	1	1	0		12/9/56	17/9/56	0	365	0	440	119	69	142	97	39	35	181	132	186	221	1	1	1	50	50	95	1	0	1
1	49	1		1	0	0	0	0	0	1		14	1	1	1	0	0	4.3.50	10.3.50	1	124	1	124	123	74.25	150	94.25	38	35.25	188	129.5	158	138.5	2	1	1	66.6667	77.7778	94.67	1	0	1
0	66	2	50	1	0	1	0	0	0	1	19	10.6	1.2	0	0	0		9/5/54	24/5/54	0	365	0	1219	117	64.5	106	93.5	50	52.5	156	146	74	71.5	1	1	1	66.6667	66.6667	94.67	1	0	1
1	51	1	53	0	0	1	0	0	0	1	52.2	13.4	0.9	2	1	0		23/5/56	27/5/56	0	365	0	565	83	78	105	111	48	43	153	154	99	125	2	2	1	0	0	94.5	1	0	1
1	60	1	62	0	0	0	0	0	0	1	39	13.6	1.4	3	1	0		7/4/53	20/4/53	0	365	0	937	86	80.75	126	116	38	40.25	164	156.25	154	213.5	2	2	1	33.3333	16.6667	93.67	1	0	1
0	76	0	49	1	1	0	0	1	0	1	44.6	7	1.2	1	1	0		26/8/56	31/8/56	0	365	0	352	114	91	144	105	52	44	196	149	161	206	2	2	1	0	0	93.33	1	0	1
1	72	1	40.5	0	0	0	0	0	0	1	44.5	10.6	1.9	0	0	0		1/10/52	8/10/52	1	74	1	74	124	83.25	171	100.75	32	47.75	203	148.5	164	128.75	2	2	1	66.6667	100	93	1	0	1
0	55	0	63	1	0	1	0	0	0	2	73.7	9.5	2.1	5	1	0		29/3/55	3/4/55	0	365	0	763	167	73	192	91	42	49	232	140	268	153	2	1	0	42.8571	57.1429	93	1	0	1
1	62	1	50	0	1	0	0	1	0	1	70	13.6	1	1	1	0		20/2/56	21/2/56	0	365	0	457	217	168	228	182	46	38	274	220	218	185	3	3	1	0	0	93	1	0	1
0	68	1	54	0	0	0	0	0	0	1	58.5	14	1.2	1	1	0		10/7/56	19/7/56	0	365	0	329	158	83	181	146	42	35	223	181	215	306	2	3	1	0	0	91.67	1	0	1
0	49	0	45	1	0	0	0	0	0	1	51.2	12.8	0.7	1	1	0		1/11/56	4/11/56	0	365	0	403	123	92	145	119	35	45	180	164	71	84	2	2	1	0	0	91.5	1	0	1
1	75	2	58	1	1	1	1	0	0	2	22	7.8	1.7	4	0	0		27/1/54	2/2/54	0	365	1	790	119	64.5	125	97	49	31.75	174	128.75	89	138.5	1	1	0	42.8571	42.8571	91.33	1	0	1
1	50	2	65	1	1	0	0	0	0	1	44	15.7	1.2	0	0	0		12/7/52	16/7/52	0	365	0	1494	63	78.8333	84	102.167	34	44.8333	118	147	50	100.333	2	2	1	12.5	62.5	91	1	0	1
1	47	1	59	0	1	0	0	0	0	2	36.5	15.8	2.1	4	0	1		15/5/56	24/5/56	0	365	0	548	125	91	149	112	29	52	178	164	269	96	2	2	0	0	0	90.33	1	0	1
0	64		155	1	0	1	0	0	0	1	48	12.1	1.2	1	1	0		19/6/54	24/6/54	0	365	0	1067	145	100.833	157	118.5	38	55.7667	195	174.267	123	79.4	3	2	1	0	25	90	1	0	1
1	48	2	75	1	1	1	0	0	0	1	73.5	16	0.8	2	1	0		25/11/52	28/11/52	0	365	0	1462	179	105	235	128	49	39.5	284	167.5	362	222.25	3	2	1	0	0	89.33	1	0	1
0	65	2	70	1	0	1	0	0	0	1	47.2	9.4	1.6	1	1	0		25/9/55	28/9/55	0	365	0	641	78	49	180	85	23	30	203	115	407	531	1	1	1	80	80	89	1	0	1
0	57	2	43	1	0	1	0	0	1	2	38	12.8	1.1	4	0	0		18/9/55	24/9/55	0	365	0	429	82	103	115	124	80	70	195	194	140	186	3	2	0	0	0	89	1	0	1
1	56	0	96	1	0	0	0	0	0	1	65	13.9	0.8	3	1	0		22/5/54	25/5/54	0	365	0	1151	110	62	123	80.6667	35	47.6667	158	128.333	178	81.1667	1	1	1	85.7143	85.7143	88.67	1	0	1
1	60	2	77	1	1	1	0	0	0	1	72	12	1.8	3	1	0		14/9/55	20/9/55	0	365	0	695	138	33	143	106	30	30	173	136	80	233	1	2	1	66.6667	33.3333	88.33	1	0	1
1	58	0	63	1	0	1	0	0	0	1	42.4	14	1.5	0	0	1		7/1/52	28/1/52	0	365	0	1543	241	101.333	241	130.333	39	42	280	172.333	112	218.667	3	3	1	0	0	88.33	1	0	1
1	52	1	65	1	0	0	0	0	0	1	60.7	14.9	0.7	1	2	0		17/7/55	20/7/55	0	365	0	625	143	100	142	115	31	35.5	173	150.5	145	109	2	2	1	0	0	88	1	0	1
0	43	0	57	0	1	0	0	0	0	1	52.8	13	0.7	3	1	0		16/10/52	21/10/52	0	365	0	1496	75	77.3333	113	101.167	29	37.1667	142	138.333	116	114.5	2	2	1	0	0	87.67	1	0	1
0	78	1		1	0	0	0	0	0	1	50	10.4	1.4	1	1	0		10/3/54	15/3/54	0	174	0	174	70	56	93	72	25	28	118	100	58	96	1	1	1	100	100	87.5	1	0	1
1	54	1	116	1	1	0	0	1	0	1	46.6	12.9	0.8	0	0	0		5/4/55	9/4/55	0	365	0	408	103	74	135	100	38	49	173	149	130	104	2	2	1	0	50	87.5	1	0	1
0	69	1	40	0	0	0	0	0	0	1	27	14.5	0.7	3	1	0		24/8/53	30/8/53	0	365	0	1359	160	76.3333	171	86.6667	40	33.6667	211	120.333	87	78.6667	2	1	1	33.3333	83.3333	87.33	1	0	1
0	77	0	68	1	0	0	0	0	0	1	71.3	13.1	1.1	1	1	0		18/7/55	22/7/55	0	365	0	527	148	90	162	96	37	43	199	139	110	146	2	1	1	25	50	87.33	1	0	1
1	47	1	44	0	0	0	0	0	0	1	64	14.2	0.8	0	0	0		5/9/52	10/9/52	0	365	0	1299	126	68.5	134	91.1667	25	28.5	159	119.667	117	102.5	1	1	1	22.2222	44.4444	87.33	1	0	1
0	54	0	60	1	0	0	0	0	0	1	67.7	16.8	0.6	1	1	0		13/3/56	14/3/56	0	365	0	544	85	42	101	44	50	60	151	104	81	40	1	1	1	83.3333	83.3333	86.67	1	0	1
1	57		67	1	0	1	1	0	0	1	47.3	9.3	5.1	1	1	0		12/7/56	8/9/56	1	74	1	74	154	94	213	105	7	45	220	150	138	115	2	2	1	40	60	86.67	1	0	1
1	32	1	47.4	0	0	0	0	0	0	1	37.9	14.6	1.9	1	1	0		26/8/56	26/9/56	0	365	0	380	93	59	123	62	42	70	165	132	188	82	1	1	1	75	75	86	1	0	1
1	65	2	60	1	0	1	0	1	0	1	84.6	11.7	1.5	1	1	0		20/12/55	24/12/55	0	149	0	149	133	129	145	153	40	34	185	187	109	110	3	3	1	0	0	85.5	1	0	1
1	71	0	65.5	1	1	1	1	0	0	2	31	11.5	3.3	4	0	0		22/1/54	27/1/54	0	365	0	1250	169	46	180	58	45	26	225	84	142	64	1	1	0	33.3333	66.6667	85	1	0	1
0	63	0	56	1	0	0	0	0	0	1	28	11.9	1.3	1	1	0		24/9/55	28/9/55	0	365	0	582	178	114	178	144	46	54	224	198	99	110	3	3	1	0	25	85	1	0	1
0	65	2	39	1	1	0	0	0	0	1	60	11.5	1.3	1	1	0		31/7/55	7/8/55	0	365	0	646	134	76.5	145	95.5	50	43.5	195	139	57	111.5	2	1	1	0	0	85	1	0	1
0	51	1	58	0	0	0	0	0	0	1	47	14.7	1.7	1	1	0		16/2/54	24/2/54	0	365	0	1225	200	97	205	141	45	38.5	250	179.5	186	237	2	3	1	0	0	84.5	1	0	1
1	77	0	60	0	0	0	0	1	0	1		14	1.3	1	1	0	0	16.5.50	22.5.50	0	365	0	1955	134	113.5	168	135.25	37	38.25	205	173.5	149	122.25	3	3	1	0	0	84.33	1	0	1
1	59	0	67	0	0	0	0	0	0	1	50.1	15.2	1	1	1	0		7/12/56	11/12/56	0	365	0	367	161	73	192	97	37	30	229	127	85	165	2	1	1	0	50	83	1	0	1
1	61	1	49	0	0	0	0	0	0	1	35	11.4	1.1	2	1	0		4/11/52	21/11/52	1	205	1	205	94	12.5	135	149	31	34	166	183	33	125	1	3	1	0	0	83	1	0	1
1	69	1	80	1	1	0	0	0	0	1	40	14.5	1.3	2	1	0		4/9/56	12/9/56	0	365	0	461	51	62	63	67	23	43	86	110	44	59	1	1	1	100	100	82	1	0	1
1	63	0		1	1	1	0	0	0	2		12.8	0.9	1	1	0	0	18.3.50	21.3.50	0	365	0	395	155	152	169	144	46	54	215	198	128	82	3	3	0	0	0	81.67	1	0	1
1	75	2	51	1	0	0	0	0	0	2	18	14.2	1.4	0	0	1		1.3369968E	1.33704E	1	14	1	14	56	118	81	175	47	70	128	245	56	132	3	3	0	33.3333	33.3333	81.33	1	0	1
0	61	2	58.5	0	0	1	0	0	0	1	45	12.3	1.3	3	1	0	0	12/1/52	17/1/52	0	365	0	1619	106	99	128	101	37	37	165	138	129	166	2	2	1	0	25	81.33	1	0	1
1	53	1	65	0	0	0	0	0	0	1	26.9	14.9	1.5	2	1	0		17/4/55	20/4/55	0	365	0	576	122	101	133	136	50	39	183	175	195	181	3	3	1	0	0	81	1	0	1
0	62	2	61	1	1	1	0	0	1	1	58.6	10.2	3.4	0	0	0		20/1/55	27/1/55	0	365	0	838	95	49	160	101	39	34	199	135	241	267	1	2	1	75	75	80.33	1	0	1
0	79	0	62	1	1	0	0	0	0	1	40	13.5	1.3	2	1	0		28/10/56	5/11/56	0	365	0	407	43	95	74	127	43	62	117	189	70	79	2	2	1	25	25	80	1	0	1
1	86	1	56	0	0	0	0	0	0	1	42	14	1.8	0	0	0		13/3/54	29/3/54	0	365	1	370	62	55	71	74	25	22	96	96	68	87	1	1	1	100	100	79.5	1	0	1
1	61	0	67	0	0	0	0	0	0	1	54	11.8	1.3	0	0	0		26/2/54	2/3/54	0	365	0	1129	128	86.25	75	107.5	45	47	206	154.5	165	156	2	2	1	0	55.5556	79.33	1	0	1
1	62	1	50	0	0	0	0	0	0	1	54.3	13.2	1.1	1	1	0		4/8/55	7/8/55	0	365	0	635	74	91.5	97	123	45	44	142	167	82	250	2	2	1	0	20	77	1	0	1
1	60	2	57	1	1	1	0	0	0	1	42.6	10.5	1.2	1	1	0		31/5/55	10/6/55	1	174	1	174	157	121	183	195	31	45	214	240	127	296	3	3	1	0	20	77	1	0	1
0	65	0	47	1	0	0	0	0	0	1	59.9	12.1	0.8	1	1	0		13/8/52	18/8/52	0	153	0	153	212	92	237	122	35	29	272	151	173	208	2	2	1	0	0	77	1	0	1
0	80	2	45	1	1	1	0	0	0	1	45	10.8	1.9	1	1	0		15/1/55	23/1/55	0	365	0	814	53	65	74	87	30	40	104	127	116	112	1	1	1	66.6667	66.6667	76.67	1	0	1
1	61	1	60	1	0	0	0	0	0	1	54	12.3	0.8	2	1	0		6/11/55	13/11/55	0	150	0	150	128	117	124	112	35	26	159	138	61	61	3	2	1	0	0	76	1	0	1
1	58	0	70	1	1	0	0	1	0	2	45	15	2.6	4	1	0		1.33710048	1.337230	1	171	1	171	92	90	112	93	60	56.5	172	149.5	83	84	2	1	0	14.2857	28.5714	75.33	1	0	1
0	57	1	70	1	0	0	0	0	0	1	46	10.4	1.4	1	1	0		23/9/52	28/9/52	0	365	0	1274	115	89	150	101.667	26	47.8333	176	149.5	143	134	2	2	1	0	33.3333	75	1	0	1
0	74	1	59	1	1	0	0	0	0	1	45	11.2	0.8	0	0	0		27/10/52	31/10/52	0	365	1	515	126	83.8667	177	102.267	37	48.2667	214	150.533	177	106.667	2	2	1	50	0	75	1	0	1
1	47	0	70	0	0	0	0	0	0	1	67.5	14.1	1.1	2	1	0		4/6/56	10/6/56	0	365	0	546	131	107	131	124	37	50	168	174	114	190	3	2	1	0	0	74.5	1	0	1
0	77	0	45	1	0	0	0	0	0	1	53.5	9	0.8	1	1	0		26/12/56	1/1/57	0	321	0	321	131	57	143	67	56	54	199	121	93	82	1	1	1	60	60	74	1	0	1
0	68	0	56	1	0	1	0	0	0	1	69.3	12.9	0.7	0	0	0		21/2/54	9/3/54	0	365	0	1213	145	88	152	111	44	38.5	196	149.5	95	82.5	2	2	1	40	40	74	1	0	1
0	65		61	1	0	1	0	0	0	1	46	14.4	0.7	1	1	0		18/2/53	23/2/53	1	146	1	146	133	117	150	115	36	38	186	153	127	124	3	2	1	0	0	74	1	0	1
1	62	2	69	0	1	1	0	0	0	1	28.6	14.5	0.7	1	1	0		21/9/56	24/9/56	0	365	0	444	107	58	125	81	43	38	168	119	88	65	1	1	1	33.3333	66.6667	73.67	1	0	1
1	63	1	62	0	0	0	0	0	0	1	53.1	14.2	1.7	0	0	1		16/7/56	23/7/56	0	365	0	370	178	122	188	144	28	57	216	201	102	85	3	3	1	0	0	72.33	1	0	1
1	58	0	57	1	1	0	0	1	0	2	65	13.4	1.5	5	1	0		8/4/53	11/4/53	0	365	0	1485	104	138	120	169	39	40.5	159	209.5	146	132.75	3	3	0	0	0	72.33	1	0	1
0	78	0	48	0	0	0	0	0	0	1	24	12.5	1.2	0	0	0		8/4/55	18/4/55	0	136	0	136	144	86	158	111	50	47	208	158	67	72	2	2	1	0	0	72	1	0	1
1	74	0	81	1	0	0	0	1	0	1	40	12.7	0.9	0	0	3		13/8/54	6/9/54	0	365	0	1078	169	109	165	119.667	35	45.3333	200	165	56	68.6667	3	2	1	0	0	72	1	0	1
1	62	1	43	0	0	0	0	0	0	1	64	15	1.7	3	1	0		17/6/54	23/6/54	0	256	0	256	70	61	84	101	43	58	127	159	82	58	1	2	1	100	66.6667	71.67	1	0	1
1	76	2	73	1	1	0	0	1	0	1	44	12.4	1.3	1	1	0		30/10/54	10/11/54	0	142	0	142	52	85	68	96	27	30	95	126	59	114	2	1	1	50	100	71.5	1	0	1
1	76	2	51	0	0	0	0	0	0	1	41	11.1	0.5	3	1	0		12/12/54	30/12/54	0	283	0	283	104	89	174	108	35	40	209	148	361	110	2	2	1	0	0	71	1	0	1
0	83	0		1	1	1	0	0	0	2	56	12	2	1	1	1	0	3.3.50	29.5.50	1	337	1	337	91	60	119	75	48	50	167	125	105	62	1	1	0	83.3333	83.3333	70.67	1	0	1
0	62	0	66	1	0	1	0	0	0	2	67.3	11.3	0.6	5	1	0		18/2/56	20/2/56	0	365	0	660	103	145	118	168	48	57	166	225	106	193	3	3	0	0	0	70.67	1	0	1
1	60	0	72	1	1	1	0	0	0	2	56.3	13.3	1.1	4	0	0		29/1/56	3/2/56	0	365	0	571	155	63	187	97	41	35	228	132	178	281	1	1	0	66.6667	66.6667	70.33	1	0	1
1	56	2	71	1	1	1	0	0	0	1	58	15.8	0.8	0	0	0		7/2/56	11/2/56	0	365	0	552	173	96	202	103	45	45	247	148	308	42	2	2	1	66.6667	33.3333	70	1	0	1
1	52	1	78	0	0	0	0	0	0	1	55.2	15.3	1	3	1	0		31/3/53	6/4/53	0	365	0	1316	177	102.667	222	135.833	42	46.1667	264	182	112	165.833	3	3	1	0	0	70	1	0	1
1	27	1	90	0	0	0	0	0	0	1	64	15.3	1.1	1	1	0		19/9/54	21/9/54	0	149	0	149	80	127	111	185	33	57	144	242	205	473	3	3	1	0	0	70	1	0	1
1	74	1	50	1	0	0	0	0	0	1	40	13.6	1.8	1		0		5/3/52	11/3/52	0	365	1	606	46	85	85	93	25	43	110	136	78	69	2	1	1	33.3333	66.6667	69.67	1	0	1
1	55	1	60	0	0	0	0	0	0	1	48.5	14.4	0.9	1	1	0		1/6/55	6/6/55	0	365	0	691	80	117	204	195	32	11	236	206	578	482	3	3	1	37.5	0	69	1	0	1
0	53	0	52	1	1	1	0	0	0	2	42.8	11	1.1	0	0	3	0	1.6.50	12.5.50	0	365	1	2005	128	111.5	146	135.5	39	46.25	185	181.75	207	162.25	3	3	0	0	0	68.33	1	0	1
0	75	1	39	0	0	0	0	0	0	1	30	13.3	1.2	1	1	0		7/10/53	21/10/53	1	314	1	314	143	74.5	165	86	37	47	202	133	63	33	2	1	1	33.3333	66.6667	68	1	0	1
0	54	0	64	0	1	0	0	0	0	1	61	11.4	0.9	3	1	0		25/3/53	30/3/53	0	365	0	1539	187	81.625	214	101.75	41	62.5	255	164.25	162	100.25	2	2	1	33.3333	75	67.67	1	0	1
1	47	0	56	1	0	0	0	0	1	1	48.5	13.5	0.9	1	1	0		13/6/53	17/6/53	0	365	0	1640	179	103	207	142	31	43	238	185	150	159.5	3	3	1	0	0	67.67	1	0	1
1	65	1	61	1	0	0	0	0	0	1	53.5	16.5	1.3	1	1	0		13/3/56	18/3/56	0	365	0	420	85	65	89	83	30	33	119	116	93	136	1	1	1	0	50	67.5	1	0	1
0	46	0	60	0	0	0	0	0	0	1		15.4	0.8	0	0	0	0	29.10.50	2.11.50	0	365	0	132	105	91	141	110	34	52	175	162	52	106	2	2	1	0	0	67.5	1	0	1
1	55	2	62	1	1	1	0	1	0	2	17.9	14.3	1.6	4	0	0		1/5/55	5/5/55	0	365	0	791	175	134.5	199	137	32	39	231	176	123	98.5	3	3	0	0	0	66.33	1	0	1
1	57	1	58	1	0	0	0	0	0	2	55.6	16	2	0	0	2		1.33557984	1.335674	1	36	1	36		110.333		128.333		42.6667		171		125.333	3	2	0	0	0	66.33	1	0	1
0	78	0	51	1	0	1	1	0	0	1	69	9.8	3.6	0	0	0		24/7/53	30/7/53	1	14	1	14	80	54	116	84.3333	31	30.6667	147	115	118	149.833	1	1	1	85.7143	85.7143	65.67	1	0	1
1	47	1	58	0	0	0	0	0	0	1	64.7	16.3	0.8	1	1	0		29/10/55	31/10/55	0	365	0	654	87	160.5	235	195.5	33	54.5	268	250	748	204.5	3	3	1	0	0	65.67	1	0	1
1	46	1	45	0	0	0	0	0	0	1	36	14.3	0.7	3	1	0		11/3/55	17/3/55	0	365	0	359	75	32	88	46	27	29	115	75	63	48	1	1	1	50	100	65.5	1	0	1
0	53	1	69	1	0	1	0	0	0	1	43	13	0.7	1	1	0		18/10/54	21/10/54	0	129	0	129	80	75	89	82	31	44	120	126	66	102	2	1	1	0	100	65.5	1	0	1
1	67	2	65	1	0	0	0	0	0	1	24	13.9	1.3	1	1	0	1	22/7/54	29/7/54	0	365	1	386	114	42	119	57	32	21	151	78	51	52	1	1	1	66.6667	83.3333	65.33	1	0	1
1	52	0	65	1	1	0	0	0	0	2	42	12	1.4	4	1	0		1.33696224	1.336988	0	365	0	1835	70	88.6667	93	125	35	38.3333	128	163.333	208	260.667	2	2	0	18.1818	27.2727	65.33	1	0	1
1	69	2	74	1	0	0	0	1	1	1	50	12.1	0.8	1	1	0		14/1/56	18/1/56	0	185	0	185	124	81	129	93	42	35	171	128	46	77	2	1	1	0	50	65	1	0	1
0	76	2	42	1	0	0	0	0	0	1	50.5	12.1	0.7	2	1	0		18/3/56	22/3/56	0	365	0	563	112	82	117	114	47	36	164	150	88	154	2	2	1	0	0	65	1	0	1
0	81	2	26	0	0	0	0	0	0	1	38	5.2	0.6	1	1	0		1/5/54	11/5/54	0	129	0	129	151	11	148	111	41	41	189	152	96	93	1	2	1	0	0	65	1	0	1
1	51	1	78	1	0	1	0	0	0	1	28.8	11.3	1.1	1	1	0		1.33761888	1.337670	0	365	0	1854	103	83	129	109	31	38	160	147	261	167	2	2	1	0	0	64	1	0	1
1	65	2	47.4	0	0	1	0	0	0	1	47	12	1.3	0	0	1		9/1/53	21/1/53	0	365	0	1788	56	53.5	93	78.5	73	64.5	166	143	78	49.5	1	1	1	100	100	63.67	1	0	1
1	36	1	63	0	1	0	0	0	0	1	62	13	1.1	1	1	0		1.33585632	1.335890	1	108	1	108		81		116		37		153		160	2	2	1	30	30	63.33	1	0	1
1	41	0	78	1	1	0	0	0	0	1	74	16.3	1.8	0	0	0		5/6/54	10/6/54	0	365	0	1285	147	134	151	164	44	50	195	214	148	291	3	3	1	0	0	63	1	0	1
1	64	1		1	1	1	0	0	0	3	77.7	11.8	1.6	1	2	0	0	20.7.50	27.7.50	0	365	0	2348	43	70.6667	58	86.3333	28	32.6667	86	119	63	95.3333	2	1	0	44.4444	44.4444	62.67	1	0	1
1	69	1	46.5	1	0	0	0	0	0	1	44.1	13.2	1.7	1	1	0		11/6/53	17/6/53	0	208	0	208	68	76	91	116	51	0	137	167	112	152	2	2	1	50	50	62.5	1	0	1
0	69	0	66	1	1	0	0	0	0	2	66.9	12.4	0.7	4	0	0		26/3/56	3/4/56	0	365	0	521	128	55	157	97	42	75	199	172	141	212	1	1	0	25	0	62.33	1	0	1
1	52	2	82	1	1	1	0	0	0	1	62.2	13	0.8	0	0	1		1.33805088	1.338111	1	57	1	57	112	77	154	142.5	38	33	192	175.5	305	481.5	2	3	1	12.5	0	62.33	1	0	1
1	55	2	57	0	0	0	0	0	0	1	34.8	14.9	1.9	1	1	0		31/12/56	7/1/57	0	365	0	343	88	244	132	269	36	41	168	310	185	121	3	3	1	0	0	61.5	1	0	1
1	78		50	1	0	0	0	0	0	1	50	12.7	1.7	1	1	0		10/5/54	16/5/54	0	365	0	1180	90	41	105	62.3333	34	48.5	139	110.833	91	88.1667	1	1	1	71.4286	71.4286	61	1	0	1
1	48	0	58	0	0	0	0	0	0	1	50.5	14.7	0.6	0	0	0		31/7/56	1/8/56	0	365	0	362	144	110	171	162	39	48	210	210	201	250	3	3	1	0	0	61	1	0	1
1	57	1		1	0	0	0	0	0	1		11.4	1.2	1	1	0	0	17.8.50	23.8.50	0	365	0	962	52	78.3333	190	108.667	46	39	236	147.667	124	199	2	2	1	12.5	12.5	60.67	1	0	1
1	67	1	45	0	0	0	0	0	0	1	65	14.4	1.1	1	1	0		6/10/52	12/10/52	0	365	0	1506	122	96.15	147	120.675	32	43.45	179	164.125	408	203.95	2	2	1	50	50	60.5	1	0	1
1	66	0	60	1	0	1	0	0	0	1	75	15.2	1	0	0	0		30/11/54	6/12/54	0	365	0	723	177	75	225	99	53	44	278	143	240	121	2	1	1	0	0	60.5	1	0	1
1	45	1	63	0	0	0	0	0	0	1	59	14.9	0.8	1	1	0		6/6/56	13/6/56	0	365	0	412	163	99	183	123	32	33	215	156	191	206	2	2	1	0	0	60.33	1	0	1
1	58	1	56	0	0	0	0	0	0	1	32	14.4	1	0	0	0		6/4/54	11/4/54	0	230	0	230	122	131	135	155	47	56	182	211	79	107	3	3	1	0	0	60	1	0	1
1	65	2	57	1	1	1	0	1	0	1	19	15.7	1.1	1	1	0		22/7/54	29/7/54	0	118	0	118	188	143	212	173	32	34	244	207	79	202	3	3	1	0	0	59.5	1	0	1
1	56	0	68.5	1	0	0	0	0	0	1	53.4	13.7	1.2	2	1	0		1.337256E1	1.337342	0	253	0	1987	73	56.5	116	79.75	42	41.5	158	121.25	107	101.5	1	1	1	81.8182	81.8182	59.33	1	0	1
1	38	0	80	0	0	0	0	0	0	1	36.3	16.5	1.3	1	1	0		7/10/56	9/10/56	1	9	1	9	180	62	214	75	38	39	252	114	164	109	1	1	1	25	50	58.67	1	0	1
1	65	0		1	1	1	0	0	0	2		14.3	0.9	1	1	0	0	26.8.50	30.8.50	0	365	0	1894	113	76	143	102.5	21	36.5	164	139	146	176	2	2	0	57.1429	57.1429	58.33	1	0	1
1	78	2	60	1	0	0	0	0	0	1	59	10.1	2.9	1	1	0		22/9/56	28/9/56	0	365	0	443	109	65	142	98	37	37	179	135	101	90	1	1	1	50	50	58	1	0	1
1	78		70	1	0	0	0	0	0	1	50.5	14.1	2.4	1	1	0		4/12/55	6/12/55	0	365	0	528	163	67	241	78	38	39	279	117	254	92	1	1	1	20	40	58	1	0	1
1	52	1	50	0	0	0	0	0	0	1	47.6	13.1	0.9	1	1	0		23/10/55	26/10/55	0	365	0	373	123	71.5	141	101	37	37.5	178	138.5	89	179.5	2	2	1	25	25	57.33	1	0	1
1	81	0	66	1	0	0	0	0	0	1	31.6	13.6	1.7	1	1	0		3/9/56	10/9/56	0	365	0	373	105	51	101	62	27	38	128	100	74	88	1	1	1	50	50	57	1	0	1
1	64	1	50	1	1	1	0	0	0	1	55.2	16.4	1.4	0	0	0		18/9/55	2/10/55	0	365	0	457	120	89	88	187	86	33	174	220	191	524	2	3	1	0	0	57	1	0	1
1	42	1	80	0	0	0	0	0	0	1	63.3	13.1	1	0	0	0		18/2/53	22/2/53	0	365	0	1452	115	80	189	142	36	33	225	175	322	242	2	3	1	0	0	56.5	1	0	1
1	29	1	84	1	1	0	0	0	0	1	55.6	17.6	0.7	2	1	0		15/10/56	17/10/56	0	365	0	420	137	118	157	133	38	40	195	173	132	140	3	3	1	0	0	56.5	1	0	1
1	90	2	45	1	0	0	0	0	0	1	45.4	9.2	2	1	1	0		9/8/55	16/8/55	0	195	0	195	64	55	72	64	33	27	105	91	34	81	1	1	1	100	100	56	1	0	1
1	71	2	58	1	0	0	0	0	0	1	28	10.3	2	1	1	0		12/2/54	26/2/54	0	365	0	628	124	65	160	84	33	38	193	122	87	108	1	1	1	66.6667	66.6667	56	1	0	1
1	68	2	44	1	0	0	0	0	0	1	63.2	12.2	1.1	2	1	0		6/1/56	10/1/56	0	365	0	544	104	79	112	84	35	36	147	120	45	74	2	1	1	0	50	55	1	0	1
1	75	2	60	1	1	1	0	0	0	1	56.5	11	1.5	1	2	0		1.3379472E	1.337990	0	365	0	1839	92	92.3333	116	115.667	48	52.6667	164	168.333	102	111.667	2	2	1	10	30	55	1	0	1
0	75	0	61	1	1	1	0	1	0	1	56.9	12.9	1	0	0	2		26/7/56	9/8/56	1	85	1	85	190	129	239	130	62	85	301	215	193	104	3	2	1	50	33.3333	54.67	1	0	1
1	63	1	73	1	1	0	0	0	0	1	63.4	13	1.2	0	0	0		17/11/55	21/11/55	0	365	0	532	87	61	101	84	35	38	136	122	100	130	1	1	1	40	60	53.67	1	0	1
0	68	1	60.5	1	1	1	0	0	0	2	32	10.3	1.8	4	0	0		20/1/56	25/1/56	1	22	1	22	121	98	159	154	50	29	209	183	189	202	2	3	0	0	0	53.5	1	0	1
0	87	1	35	0	0	0	0	0	0	1	34	10.8	0.9	1	1	0		13/12/54	22/12/54	0	133	0	133	142	99	146	129	66	46	212	175	77	92	2	2	1	0	0	53	1	0	1
0	53	2	62	1	0	0	0	0	0	1	59	9.5	0.8	1	1	0		15/7/52	21/7/52	0	105	0	105	136	100	164	151	27	36	191	187	132	204	2	3	1	0	0	53	1	0	1
1	59	1	49	1	0	0	0	1	0	1	54.2	11	2.4	0	0	2		1.33563168	1.335674	1	47	1	47	126	78.75	160	112.75	51	47.75	211	160.5	93	85.5	2	2	1	15.3846	30.7692	52.67	1	0	1
1	62	0	72	0	0	0	0	0	0	1	58	14.2	0.9	1	1	0		16/2/55	25/2/55	0	365	0	888	125	94.5	144	133	35	40	179	173	95	193	2	3	1	50	50	52.5	1	0	1
1	54	1	72	0	0	0	0	0	0	2	48.5	13	1	5	1	0		17/10/56	24/10/56	0	365	0	418	150	119	60	148	38	41	98	189	200	175	3	3	0	0	0	52	1	0	1
1	72	1	45.5	1	1	0	0	0	0	1	46.6	12.8	1.2	1	1	0		14/7/55	26/7/55	0	365	0	551	118	106	145	125	35	54	180	179	92	109	3	2	1	0	0	51.67	1	0	1
0	71	1	56	1	1	1	1	1	1	2	54.1	11	2.3	4	0	0		1.3358736E	1.336046	1	26	1	26		67		238		52		290		178	1	3	0	0	0	51.67	1	0	1
1	64	0	55.7	0	0	0	0	0	0	1	39	12.9	0.8	2	1	0		14/9/56	17/9/56	0	365	0	451	98	78	117	94	29	41	146	135	100	49	2	1	1	0	50	51.5	1	0	1
0	79	1	50.4	1	0	1	0	1	0	1	60	10.6	0.8	0	0	0		18/2/54	26/2/54	0	365	0	1184	111	81	205	109	27	44	232	153	251	108	2	2	1	50	37.5	51.33	1	0	1
0	60	0	68	1	1	1	0	0	0	1		14	1.1	1	1	0	0	19.8.50	21.8.50	0	365	0	1732	131	133	181	162	31	36	212	198	193	137	3	3	1	0	0	51.33	1	0	1
0	57	2	65	1	1	1	0	0	0	2	47	10	0.8	0	0	1		1.3370832E	1.337662	1	104	1	104	119	82.3333	136	108	47	37.3333	183	145.333	95	96.3333	2	2	0	23.0769	30.7692	51	1	0	1
1	82	2	44	1	0	0	0	0	0	1	54	14.4	1.9	1	1	0		21/10/56	29/10/56	0	365	0	414	168	59	205	87	39	28	244	115	112	111	1	1	1	50	50	50.5	1	0	1
0	55	1	60	0	0	0	0	0	0	1	56	13.8	0.7	2	1	0		31/7/56	1/8/56	0	365	0	385	171	56	205	142	38	35	243	177	150	427	1	3	1	0	0	50	1	0	1
1	56	0	67	0	1	0	0	0	0	1	72.1	12.8	0.8	0	0	0		2/8/56	3/8/56	0	365	0	419	113	150	145	185	42	52	187	237	147	133	3	3	1	0	0	50	1	0	1
1	53	1	70	0	0	0	0	0	0	1	45.1	12.5	1	1	1	0		30/10/56	12/11/56	0	365	0	405	119	112	126	119	31	43	157	162	130	129	3	2	1	0	0	50	1	0	1
0	74	0	58	0	0	1	1	0	0	2	70.9	10.6	1.5	4	0	0		31/3/52	9/4/52	0	177	0	177	80	84	115	119	42	44	157	163	167	177	2	2	0	0	0	49.67	1	0	1
1	52	1	48	0	0	0	0	0	0	1	32.4	12.1	0.8	0	0	0		2/10/56	9/10/56	0	365	0	433	165	100	170	123	47	45	217	168	118	151	2	2	1	0	0	49.5	1	0	1
0	75	0	35	0	0	0	0	0	0	1	47.4	10.7	0.7	1	1	0		17/3/53	20/3/53	0	154	0	154	127	81	153	129	58	0	210	187	95	132	2	2	1	0	0	49.5	1	0	1
1	55	2	68	1	0	0	0	0	0	2	56	13.5	0.9	5	1	0		21/4/53	25/4/53	0	365	0	1435	188	65.3333	215	98	39	40.6667	254	138.667	231	163.667	1	1	0	0	0	49.5	1	0	1
1	79		45	0	0	0	0	0	0	1	38.8	11.8	1	3	1	0		12/5/53	25/5/53	0	182	0	182	109	109	127	125	52	0	177	177	30	148	3	2	1	0	0	49	1	0	1
0	80	0	67	0	0	0	0	0	0	1	39.4	9.8	123	2	1	0		10/8/55	16/8/55	0	365	0	852	107	101	157	115	28	52	185	167	158	119	3	2	1	0	0	49	1	0	1
1	57	0	60	1	1	1	0	0	0	1	70	15	1.4	1	1	0		1.33789536	1.337921	0	365	0	1909	56	60.25	94	90	41	49.25	135	139.25	175	144.25	1	1	1	58.3333	58.3333	48.67	1	0	1
1	74	2	57	1	0	0	0	1	0	2	37	10.6	1.6	4	0	0		25/7/54	6/8/54	0	365	0	837	93	64.5	104	88.5	36	41.5	140	130	88	91	1	1	0	50	50	48.67	1	0	1
1	72	0	68	1	0	0	0	0	0	1	54	12.5	1	3	1	0		24/5/56	29/5/56	0	365	0	432	115	82	116	91	44	52	160	143	34	70	2	1	1	0	60	48	1	0	1
1	82	0	60	1	1	1	1	0	0	3	65	12.8	1.3	0	0	0	0	11.4.50	18.4.50	1	170	1	170	89	82	112	112	43	35.5	155	147.5	110	130	2	2	0	25	37.5	48	1	0	1
0	82	1	50	0	0	0	0	0	0	1	40	12.5	1.3	1	1	0		18/6/54	21/6/54	0	365	0	516	112	119	138	139	49	48	187	187	153	137	3	3	1	0	0	48	1	0	1
0	81	2	39	1	0	0	0	0	0	1	33	10	0.8	0	0	0		12/3/54	18/3/54	0	151	0	151	181	106	198	123	48	36	246	159	80	89	3	2	1	0	0	48	1	0	1
0	86	0	45	1	0	0	0	1	0	1	50	9.6	2.2	0	0	0		18/4/52	21/4/52	1	230	1	230	127	97	155	107	28	33	183	140	176	120	2	2	1	0	0	48	1	0	1
0	59	1	68	0	0	0	0	0	0	1	47.8	13.2	1.3	0	0	0		28/8/52	1/9/52	0	365	1	856	128	91.75	147	136.5	41	65.5	188	202	93	239.41	2	3	1	37.5	12.5	47.67	1	0	1
1	62	1	45	0	0	0	0	0	0	1	54.6	9	0.8	1	1	0		18/8/56	27/8/56	0	365	0	478	120	87	134	116	30	26	164	142	81	93	2	2	1	0	0	47.5	1	0	1
0	76	1	49	1	0	0	1	0	0	1	67.3	8.4	2.1	1	1	0		5/11/55	9/11/195	0	93	0	93	89	67	98	83	47	57	145	140	57	60	1	1	1	50	100	47	1	0	1
0	81	2	42	1	1	1	0	0	0	2	23	10.3	1.7	5	1	0		19/8/55	1/9/55	0	365	1	753	80	63	106	80	39	69	145	149	86	83	1	1	0	50	50	47	1	0	1
1	74	2	54.5	1	0	0	0	0	0	1	55.7	12.3	1.4	3	0	0		12/12/55	19/12/55	0	365	0	603	62	101	90	127	64	48	154	175	77	126	3	2	1	33.3333	33.3333	47	1	0	1
1	51	1		1	0	0	1	0	0	1	46.8	11.9	2.1	1	1	0	0	15.8.50	24.8.50	0	365	0	1005	123	72.5	135	92	41	88	176	180	124	123	2	1	1	20	20	47	1	0	1
0	54		48	1	1	1	1	1	0	2	40	10.4	1.8	4	0	0		18/8/54	27/8/54	1	147	1	147	76	43	90	60	77	34	167	94	58	70	1	1	0	25	50	46.67	1	0	1
1	67	1	61	0	0	0	0	0	0	1	50	13.9	1.5	0	0	0		4/4/53	12/4/53	0	365	0	562	156	109	199	152.5	32	41.5	231	194	176	234.5	3	3	1	0	0	46.33	1	0	1
1	75	1	75	1	0	1	1	0	0	1	43.6	9.8	2.2	1	1	0		28/1/56	4/2/56	0	365	0	381	70	54	98	74	22	26	120	100	114	130	1	1	1	66.6667	66.6667	45.67	1	0	1
1	70	2	54	1	0	0	0	0	1	1	57.7	13.1	1.3	0	0	0		7/10/52	12/10/52	0	365	0	1888	127	125	152	158	23	43	175	201	114	161	3	3	1	50	100	45.5	1	0	1
1	81	2	49	1	1	0	0	0	0	1	31	12.4	2.4	1	1	0		12/9/53	22/9/53	0	365	0	395	84	85	193	117	41	29	234	146	63	83	2	2	1	0	33.3333	45.33	1	0	1
1	53	2	70	0	0	0	0	0	0	1	51	14.8	1.1	1	1	0		19/2/54	25/2/54	0	144	0	144	171	118	176	140	48	37	224	177	101	179	3	3	1	0	0	45.33	1	0	1
0	66	1	42	1	0	1	0	0	0	1	54	9.5	0.9	1	1	0		23/8/56	27/8/56	0	365	0	473	56	29	87	59	21	34	108	93	108	152	1	1	1	100	100	45	1	0	1
1	64	2	62	0	1	1	0	0	0	2	65.5	14	1.7	4	1	2		1.33628832	1.336366	1	27	1	27	123	110.667	138	126.333	38	59.3333	176	185.667	54	97	3	2	0	36.3636	36.3636	45	1	0	1
1	80	2	55	0	0	0	0	0	0	2	28	12.2	1.2	4	1	2		25/4/54	16/5/54	0	365	0	1170	119	85	122	106	28	39.3333	150	145.333	88	79	2	2	0	0	33.3333	45	1	0	1
0	61	0	53	0	1	0	0	0	0	1	65	12.3	0.9	1	1	0		15/2/55	20/2/55	0	365	0	910	141	107	149	119	45	54	194	173	124	88.5	3	2	1	0	0	45	1	0	1
1	72	1	56	0	0	0	0	0	0	1	56	12.8	0.9	3	1	0	0	15/2/52	27/2/52	0	365	1	653	140	86	170	121	33	27	203	148	159	190	2	2	1	0	0	44	1	0	1
0	61	0	59	0	0	0	0	0	0	1	36	9.2	0.8	0	0	0		25/1/56	11/2/56	0	365	1	650	191	83	76	94	45.42	64	267	158	117	102	2	1	1	16.6667	33.3333	43.33	1	0	1
1	68	2	62	1	1	0	0	0	0	1	26	13	2.4	0	0	1		23/12/53	30/12/53	0	365	0	1124	207	73.6667	214	106.333	48	64.5	262	170.833	154	172.833	2	2	1	12.5	0	43	1	0	1
1	78	0	51.5	1	0	1	0	1	0	1	56.9	11	1.1	3	0	0		14/1/53	9/2/53	0	365	0	1004	110	130.75	147	183.25	29	50.5	176	233.75	232	207.25	3	3	1	0	0	43	1	0	1
1	52	1	51	0	0	0	0	0	0	1	61	12.7	0.8	1	1	0		11/10/54	14/10/54	0	365	0	908	169	109.5	188	142	37	39.5	225	181.5	239	161	3	3	1	0	0	43	1	0	1
0	64	0	47	1	1	1	0	0	0	1	40	10.7	1.8	0	0	0		1/6/54	4/6/54	0	85	0	85	138	106	152	129	43	53	195	182	168	136	3	2	1	0	0	43	1	0	1
0	81	2	41	0	1	0	0	0	0	1	40.9	9.5	1.1	1	1	0		19/8/56	6/9/56	0	128	0	128	186	249	207	249	23	39	230	288	29	88	3	3	1	0	0	42.5	1	0	1
1	55	1	54	0	0	0	0	0	0	1	46.3	13.7	1.2	1	1	0	0	27.6.50	5.7.50	0	365	0	1990	193	138	202	183.5	33	48	235	231.5	471	229.5	3	3	1	0	0	42.33	1	0	1
0	49	2	60	0	0	0	1	0	0	1	70	11.2	1.3	2	1	0		7/6/55	15/6/55	0	365	0	602	174	100.5	203	122.5	40	51	243	173.5	132	91	3	2	1	0	0	42	1	0	1
1	57	1	64	0	0	0	0	0	0	1	52	12.3	1	1	1	0		9/6/52	18/6/52	0	365	0	332	124	100	129	110	28	40	157	150	83	108	2	2	1	0	0	42	1	0	1
1	50	2	72	1	1	0	0	0	0	2	71	13	1.2	4	1	0		1.33585632	1.335899	1	30	1	30	91	93.5	119	122	38	50.5	157	172.5	126	139	2	2	0	0	0	42	1	0	1
1	64	2	60	1	1	1	0	0	0	1	82	13.4	1.7	1	1	0		1.33677216	1.336824	0	365	0	1841	68	77.5	94	99.3333	40	42	134	141.333	148	128	2	1	1	50	50	41.33	1	0	1
1	52	1	50	0	0	0	0	0	0	1	51.4	11.6	0.9	3	1	0		19/10/55	21/10/55	0	365	0	447	145	89	159	118	47	52	206	170	165	113	2	2	1	0	0	41	1	0	1
0	73	0		1	0	1	0	0	0	2	42		1	0	0	0		1.33714368	1.337195	1	365	1	365	64	68	99	95	49	49.5	148	144.5	166	225	1	1	0	62.5	50	40.67	1	0	1
1	57	0	55	1	1	0	0	0	0	2	28	12.3	0.8	5	1	0		11/7/54	14/7/54	0	365	0	1093	114	107	115	124.5	33	39.5	148	164	81	127.5	3	2	0	0	0	40.67	1	0	1
0	61	2	53	0	0	0	0	0	0	1	67	11.2	1.2	2	1	0		31/10/53	4/11/53	0	365	0	1326	158	88.8333	177	112	36	41.8333	213	153.833	99	147	2	2	1	12.5	25	39.67	1	0	1
1	70	1	46	1	0	0	0	0	0	1	61	11.8	1.4	2	1	0		26/12/55	1/1/56	0	78	0	78	74	70	86	104	48	56	134	160	52	84	2	2	1	50	50	39.5	1	0	1
0	79	1		1	0	0	0	0	0	1	26.8	13	1	0	0	0	0	6.5.50	10.5.50	1	102	1	102	167	100	203	138	30	45	233	183	139	130	2	3	1	37.5	25	39.33	1	0	1
1	77	1	40	0	0	0	0	0	0	1	54	8.5	1.9	2	1	0		26/8/53	29/8/53	0	365	0	412	26	106	49	112	51	0	85	163	78	162	3	2	1	50	50	39	1	0	1
0	55	0	63	1	0	0	0	0	0	1	78	14.4	0.7	0	0	0		27/5/55	7/6/55	0	365	0	823	108	85	129	106	47	57	176	163	79	163	2	2	1	0	16.6667	39	1	0	1
0	76	2		1	0	0	0	0	0	1	41	9.2	1.7	1	1	0		25/5/54	17/6/54	0	365	0	611	99	141	123	158	29	45	152	203	95	105	3	3	1	0	0	39	1	0	1
1	57	1	63	0	1	1	0	0	1	1	65	10.1	0.9	0	0	0		12/10/53	16/10/53	0	365	0	1365	114	82.3333	127	106.833	29	30.5	156	137.333	132	153.5	2	2	1	12.5	0	38.33	1	0	1
1	48	1	63	0	0	0	0	0	0	1	53.4	15.4	0.8	1	1	0		11/11/56	13/11/56	0	365	0	393	126	90	160	114	32	36	190	150	157	252	2	2	1	0	0	37.5	1	0	1
1	52	0	63.5	1	0	0	0	0	0	1	59.1	13.7	1.4	1	1	0		20/2/54	9/3/54	0	365	0	1221	179	97.1667	148	105.833	37	47	185	152.833	48	120.333	2	2	1	0	11.1111	37.33	1	0	1
0	74	0		1	1	0	0	0	0	1	38	11.3	1	0	0	1	0	21.6.50	29.6.50	1	42	1	42	126	123.667	159	145.667	29	58.3333	188	204	160	112.667	3	3	1	7.69231	0	37	1	0	1
0	78	1		1	0	0	0	0	0	2		11.7	1.4	0	0	0	0	14.10.50	22.10.50	0	365	0	1740	98	114	119	162	42	55	161	217	85	110	3	3	0	0	0	37	1	0	1
1	69	2	52.5	0	0	0	0	0	0	1		12	1	2	1	0		1.33780032	1.337834	0	365	0	1872		79.3333		101		30		131		101	2	2	1	0	22.2222	36.67	1	0	1
0	54	0	60	1	1	1	0	0	0	1	50	12	1.1	1	1	0		23/2/52	3/3/52	0	365	0	400	71	84	100	103	36	46	136	149	69	61	2	2	1	0	50	36.5	1	0	1
1	54	1	50	0	0	0	0	0	0	1	48.2	11	1	3	0	0	0	10/5/52	15/5/52	0	365	0	1598	146	131	145	121	32	36	177	157	90	129	3	2	1	0	0	36.5	1	0	1
1	54	0	59.5	1	0	1	0	0	0	2	48.9	10.9	3	0	0	1		1.3373424E	1.337376	1	168	1	168	92	54.75	136	99	82	70.75	218	169.75	70	44.25	1	1	0	30.7692	30.7692	35.33	1	0	1
1	70	0	65	0	0	0	0	1	0	1	68	11.6	0.9	3	1	0		24/2/56	27/2/56	0	365	0	517	102	74	64	95	38	51	102	146	94	47	2	1	1	50	50	34.5	1	0	1
0	45	0		1	1	0	0	0	0	2		12.1	0.8	1	1	0	0	1.10.50	3.10.50	0	365	0	1896	332	169.75	342	193.25	51	57.75	393	251	86	82.75	3	3	0	0	0	34.33	1	0	1
1	23	1	86	0	0	0	0	0	0	1	58	15.1	0.8	1	1	0		27/5/55	29/5/55	0	365	0	927	113	58	157	91	30	33	187	124	241	186	1	1	1	33.3333	33.3333	33.67	1	0	1
1	63	0	51	1	0	0	0	0	0	1	54.1	11.6	0.8	1	1	0		21/10/56	23/10/56	0	365	0	414	162	94	156	111	45	53	201	164	93	115	2	2	1	0	0	33.5	1	0	1
1	34	0	60	0	0	0	0	0	0	1	45	18.3	1.1	1	1	0		7/1/55	13/1/55	0	365	0	451	156	99.8	171	112.4	41	51.6	212	164	133	63	2	2	1	0	0	32.33	1	0	1
1	54	1	58	0	0	0	0	0	0	2	27	14.9	1.4	0	0	0		2/9/53	9/9/53	0	365	0	1324	192	147	256	194	38	48	294	242	329	302.667	3	3	0	0	0	31.33	1	0	1
0	70	0	50	0	0	0	0	0	0	1	56	13.3	0.7	3	1	0		20/10/56	24/10/56	0	365	0	415	111	66	130	74	41	44	171	118	60	57	1	1	1	50	50	31	1	0	1
1	85	0	50	1	0	0	0	0	0	1	30	11.9	0.8	3	1	0		17/3/55	22/3/55	0	365	0	813	215	76.5	220	86	46	56.5	266	142.5	74	59.5	2	1	1	28.5714	57.1429	30.67	1	0	1
1	70	2	68	0	0	0	0	1	0	1	18.2	10	1.5	1	2	1		1.33851744	1.338586	0	319	0	1789	125	74	150	100.5	28	30	178	130.5	180	162.5	2	2	1	20	20	30.67	1	0	1
0	60	2	50	0	0	0	0	0	0	1	35.3	12.5	1.1	1	1	0		2/3/56	6/3/56	0	365	0	417	130	127	145	118	44	44	189	162	149	100	3	2	1	0	0	30.67	1	0	1
1	63	2	70	0	0	1	0	0	0	1	43	10.9	6.6	1	1	0		6/7/56	22/7/56	0	365	0	416	101	49	131	74	41	21	172	95	127	108	1	1	1	100	100	30	1	0	1
0	56	1	59	1	1	0	0	0	0	1	59.7	16.3	1	2	1	0		9/6/56	14/6/56	0	365	0	456	91	70	69	113	86	29	155	142	151	248	2	2	1	33.3333	16.6667	29.67	1	0	1
1	56	1	58	1	0	0	0	0	0	1	53.2	13.7	0.9	0	0	0		6/10/52	12/10/52	0	365	1	560	76	43	99	61	61	64	160	125	74	48	1	1	1	0	0	29	1	0	1
1	62	1	62.5	1	1	1	0	0	0	1		15.7	0.9	1	1	0	0	1.11.50	8.11.50	0	365	0	1872	47	79.5	117	83.5	47	45.5	164	135	204	109	2	1	1	16.6667	66.6667	28.67	1	0	1
0	57	1		0	0	0	0	0	0	2	52	12	1.4	0	0	1		1.33629696	1.336383	1	49	1	49		113.5		165		36.5		201.5		245.5	3	3	0	0	0	27.67	1	0	1
0	71	2	38	1	0	0	1	0	1	1	74.3	11.2	2.1	1	1	0		28/2/54	4/3/54	0	135	0	135	90	90	92	113	38	51	130	164	64	82	2	2	1	0	50	25.5	1	0	1
0	52	0	40	1	0	0	0	0	0	1	57	10.8	0.8	0	0	0		31/1/55	9/2/55	0	365	0	1043	110	114	117	118	30	40	147	158	104	85	3	2	1	0	0	25	1	0	1
1	71	2	47.5	0	0	0	0	0	0	1	64.9	13.5	2.7	2	1	0		21/9/55	24/9/55	0	365	0	810	86	92	116	122	29	39	145	161	97	141	2	2	1	0	0	24	1	0	1
1	78	1	57	1	0	1	0	0	0	1	57.6	11.7	1.2	1	1	0		24/12/56	27/12/56	0	365	0	350	92	109	109	117	36	40	145	157	85	123	3	2	1	0	33.3333	23	1	0	1
0	72	1	53	1	1	0	0	0	0	1	42.5	13	1.6	0	0	1		21/12/52	4/1/53	0	365	0	1453	118	100.75	165	128.125	33	56.625	198	184.75	135	174.375	3	2	1	0	0	23	1	0	1
1	52	0	68	0	0	0	0	0	0	1	55	15.7	1.3	1	1	0		14/8/56	17/8/56	0	365	0	482	207	66	222	85	53	43	275	128	121	98	1	1	1	50	50	22	1	0	1
0	65	0	58	1	0	1	0	1	0	1	50	10.6	1.6	0	0	0		3/2/55	13/2/55	0	365	0	902	95	85.5	100	108.5	44	47	144	155.5	33	128	2	2	1	0	0	22	1	0	1
0	78	0	63	1	1	1	1	0	0	2	53	10.3	2.1	4	0	2		14/2/54	19/3/54	0	365	0	800	83	80.25	125	132.75	55	54	180	186.75	100	145.75	2	3	0	42.8571	42.8571	21.67	1	0	1
1	75	2	69.5	0	0	1	0	0	0	1	58.9	13.4	1.4	1	1	0		7/7/53	10/7/53	1	30	1	30	203	119	216	142	40	37.25	256	179.25	138	87.5	3	3	1	0	0	21.33	1	0	1
1	72	2	58	1	1	1	0	0	1	2	33.1	12.6	1.2	0	0	0		1.33680672	1.337325	1	79	1	79		79		96		45.3333		141.333		102.667	2	1	0	18.1818	18.1818	20.33	1	0	1
1	43	1	62	0	0	0	0	0	0	1	36.5	12	1.4	1	1	0		1.33596864	1.336029	1	38	1	38	80	102.75	120	133.75	37	39.75	157	173.5	143	123.25	3	3	1	29.4118	41.1765	19.33	1	0	1
1	49	1	68	1	1	0	0	0	0	1	63.8	13.9	1	0	0	0		19/7/52	23/7/52	0	255	0	255	35	66	242	159.5	22	29	264	188.5	576	510	1	3	1	60	0	19.33	1	0	1
0	82	2	38	1	0	1	0	0	0	1	50	11.1	1.1	1	1	0		20/9/54	12/10/54	0	365	0	841	70	97.6667	91	130.333	37	34.6667	128	165	76	149	2	3	1	50	50	19	1	0	1
0	67	0	54	0	0	0	0	0	0	1	49.7	11.5	1	1	1	0		11/8/55	16/8/55	0	365	0	851	178	72	213	99	33	37	246	136	110	146	2	1	1	25	50	17.67	1	0	1
1	40	2	60	1	0	1	0	0	0	1	56	13.9	0.6	2	1	0		14/8/56	17/8/56	0	365	0	482	134	82	171	145	42	36	213	181	269	373	2	3	1	0	0	17.67	1	0	1
0	85	2	40.5	1	0	0	0	0	0	1	60	11.6	0.7	1	1	0		5/1/55	11/1/55	1	277	1	277	101	90	127	113	48	43	175	156	134	120	2	2	1	0	0	17.5	1	0	1
1	69	0	61	1	1	0	0	0	0	1		11.5	0.9	3	1	0		1.33785216	1.337886	1	168	1	168	125	100.667	155	124.333	47	47.6667	202	172	209	162.333	3	2	1	11.1111	22.2222	16	1	0	1
0	71	0	40	1	1	0	0	0	0	1	64	10.5	0.8	1	1	0		24/5/54	29/5/54	0	262	0	262	102	91	115	112.1	30	35.9	145	148	89	106	2	2	1	0	0	16	1	0	1
1	54	1	56	0	0	1	0	0	0	1	57	14.3	2.6	1	1	0		9/12/56	12/12/57	1	29	1	29	64	67	90	89	32	21	122	110	94	98	1	1	1	100	100	15.5	1	0	1
0	68	0	46	1	1	0	0	0	0	2	66.5	14.1	0.9	4	0	1		16/3/52	23/3/52	0	365	0	376	131	79	150	118	31	31	181	149	179	172	2	2	0	0	0	15	1	0	1
1	80	0	49	0	0	0	0	0	0	1	39	12	1.1	1	1	0		25/9/55	2/10/55	0	365	0	663	114	53	113	80	33	28	146	108	90	132	1	1	1	50	50	14.5	1	0	1
0	74	0	46	1	1	1	0	0	0	2	60.3	10.6	1	4	0	2		16/11/56	29/11/56	0	275	0	275	68	58	97	83	38	34	135	117	52	110	1	1	0	100	100	14	1	0	1
1	61	1	66	1	1	1	0	0	0	2	29	13	1.2	0	0	2		1.33627968	1.336314	1	49	1	49		71		111		43.5		154.5		73.5	2	2	0	50	50	14	1	0	1
1	54	1	70	1	0	0	0	0	0	1	30	16.7	2.6	1	1	0		27/12/55	3/1/56	0	365	0	366	78	71	149	93	25	20	174	113	299	148	2	1	1	0	50	13.5	1	0	1
1	55	2	58.5	1	1	1	0	0	0	2	33	13.7	0.9	4	0	0		13/9/54	21/9/54	0	365	0	1186	90	76	112	87	38	45	150	132	120	75	2	1	0	0	50	13	1	0	1
0	54	0	59.5	1	1	1	0	0	0	1	55	11.1	2.6	1	1	0		20/4/55	23/4/55	0	365	0	964	67	96	102	126	29	49	131	175	125	147	2	2	1	50	0	13	1	0	1
0	60	2	41	0	0	1	0	0	0	2	55	10	1.1	0	0	1		1.33683264	1.336884	1	108	1	108	117	83	147	85	36	36	183	121	216	117	2	1	0	20	40	11.67	1	0	1
0	58	0	54	1	1	1	0	1	0	2	21	13.1	0.8	4	0	0		2/7/54	6/7/54	0	365	0	1066	143	73	163	112	55	35	218	147	140	194.5	2	2	0	16.6667	16.6667	10	1	0	1
0	65	0	60	1	0	1	0	0	0	1	23	9.3	0.8	1	1	0		25/11/54	29/11/54	0	47	0	47	90	92	110	116	29	32	139	148	80	97	2	2	1	0	0	9.5	1	0	1
1	70	1	69	0	0	0	0	0	0	1	52	13.7	1.3	1	1	0		26/8/54	29/8/54	0	365	0	1044	172	177	199	201	45	35	244	236	82	117	3	3	1	0	0	6	1	0	1
1	62		65	1	0	0	0	0	0	1	79	12.4	1	1	1	0		24/11/53	5/12/53	0	82	0	82	109	95	113	114	26	36	139	150	70	83	2	2	1	0	0	4	1	0	1
1	54	1	65	1	0	0	0	0	0	1	55.8	16.9	0.9	1	1	0	0	2.5.50	6.5.50	0	365	0	2052	133	63	175	100	43	36.3333	218	136.333	328	190.333	1	2	1	0	0	3.5	1	0	1
1	73	2	57	1	0	1	0	0	1	1	45	13.1	0.9	1	1	0		27/11/54	1/12/54	0	365	0	521	84	51	110	72.5	48	38	158	110.5	123	107	1	1	1	0	0	3	1	0	1
0	54		66	1	0	0	0	0	0	1	52	13.5	1.3	1	1	0		21/8/53	24/8/53	0	365	0	1396	110	71.5	137	78	49	51	186	129	147	91	2	1	1	0	0	2	1	0	1
0	68	0	53	1	0	0	0	0	0	2	79	12.1	1.4	0	0	1	0	10.10.50	23.10.50	0	365	0	490	154	128	175	134	40	54	215	188	77	84	3	3	0	0	0	2	1	0	1
1	55	2	58	0	0	0	0	0	0	1	57.6	14.4	1.1	1	1	0		22/12/54	27/12/54	0	365	0	965	34	66	61	73.3333	65	60.3333	126	133.667	59	82	1	1	1	100	100	1	1	0	1
0	74	1	30	1	1	0	0	0	0	1	50	10.6	1.1	0	0	0		20/10/53	3/11/53	0	365	1	372	65	132	98	173	36	35	134	208	154	118	3	3	1	100	100	1	1	0	1
0	78	0		1	0	0	1	0	0	1	32.2	9.5	3.7	1	1	0	0	15.7.50	25.7.50	0	365	0	1942	35	40	58	45	39	55	97	100	70	88	1	1	1	100	100	1	1	0	1
1	71	1		1	1	1	1	0	1	2	18.9	7.8	5.9	0	0	0	0	17.6.50	1.7.50	0	365	0	610	80	96	123	140	23	40	146	180	191	274	2	3	0	100	100	1	1	0	1
1	67	2	68	1	0	0	0	0	1	1	49.3	14.5	0.8	1	1	0		27/7/55	3/8/55	0	365	0	436	73	70	94	93	57	44	151	137	97	83	2	1	1	0	100	1	1	0	1
1	63	1	61	1	0	0	0	0	0	1	47	12.1	1.4	1	1	0		6/7/55	11/7/55	0	365	0	335	72	57	97	77	25	41	122	118	102	112	1	1	1	0	100	1	1	0	1
1	73		52	0	0	0	0	0	0	1		11.8	1.1	1	1	0		3/7/52	13/7/52	0	194	0	194	72	82	96	93	31	47	127	140	112	150	2	1	1	0	100	1	1	0	1
1	84	1	70	1	0	0	0	0	0	2	60	13	1.1	5	1	0		26/2/56	27/2/56	0	365	0	511	54	52.6	118	91	30	24	148	115	341	192	1	1	0	100	0	1	1	0	1
1	68	1	65	0	0	0	0	0	0	1	69	13.7	1.1	0	0	0		5/2/56	9/2/56	0	365	0	1610	115	72.0375	133	95.0375	59	61.8625	192	156.9	132	113.825	2	1	1	0	0	1	1	0	1
0	79	2	37	0	0	0	0	0	0	1	74	12.1	0.8	1	1	0		4/8/54	11/8/54	0	365	1	1121	174	49.4	166	91.2	38	29.8	204	121	151	209	1	1	1	0	0	1	1	0	1
0	57	0	58	0	1	1	0	0	0	1	49	11.8	0.8	1	1	0		23/12/54	28/12/54	0	365	0	955	92	143	144	148	57	63	201	211	108	107	3	3	1	0	0	1	1	0	1
0	62	0	51	0	0	1	0	0	0	1	55.7	11.9	1	2	1	0		23/8/55	29/8/55	0	161	0	161	113	88	174	162	31	57	205	219	252	322	2	3	1	0	0	1	1	0	1
1	70	2	64	1	1	0	0	0	0	1	37	14	1.3	1	1	0		26/8/56	30/8/56	0	365	0	444	85	29	116	59	49	34	165	93	114	152	1	1	1	0	0	1	1	0	1
0	52	0	80	1	0	0	0	0	0	1	60.8	14.7	0.7	1	1	0		1/9/56	5/9/56	0	365	0	464	187	59	198	62	44	70	242	132	185	82	1	1	1	0	0	1	1	0	1
0	57	1	55	0	0	0	0	0	0	1	60.9	11	0.7	1	1	0		19/5/56	28/5/56	0	365	0	569	145	89.3	136	93.2	34	27.8	170	121	137	138.8	2	1	1	0	0	1	1	0	1
1	74	0	47	0	0	0	0	0	0	1	67.8	12.3	1.1	1	1	0		1/8/56	2/8/56	0	365	0	415	97	57.1	101	79.1	44	56.9	145	136	62	110	1	1	1	0	0	1	1	0	1
1	60	1		1	0	0	0	0	0	1	72	11.6	1.8	1	1	0		5/11/56	21/11/56	0	365	0	399	104	139	114	181	29	43	143	224	73	208	3	3	1	0	0	1	1	0	1
1	52	0	57	1	1	1	0	0	0	1	58.8	13.8	1.2	1	1	0		31/10/56	2/11/56	0	365	0	398	149	101	150	121	36	37	186	158	121	101	3	2	1	0	0	1	1	0	1
1	53	1	59	0	1	0	0	0	0	1	58	15.2	1	3	1	0		14/10/52	22/10/52	0	365	0	832	47	77.7333	78	102.067	36	55.6667	114	157.733	39	70.25	2	2	1	0	0	1	1	0	1
1	59	2	64	0	0	0	0	0	0	1	30	14.3	1.8	1	1	0		28/2/54	3/3/54	0	365	1	740	174	71	163	78	54	34	217	112	48	69	2	1	1	0	0	1	1	0	1
0	50	0	65	0	1	0	0	0	0	1	43	15.1	1.1	1	1	0		28/6/53	30/6/53	0	365	0	1381	171	78.025	177	99.375	52	48.125	229	147.5	109	106.75	2	1	1	0	0	1	1	0	1
1	66	2	62	1	0	0	0	0	0	1	61.9	14.4	1.9	1	1	0		10/2/55	17/2/55	0	365	0	467	135	99	177	132	31	35	208	167	179	166	2	3	1	0	0	1	1	0	1
1	68	1	59	0	0	0	0	0	0	1	30	15.8	1.6	1	1	0		24/10/52	6/11/52	0	365	0	1427	37	41.25	79	72.75	38	42	117	114.75	118	110	1	1	1	0	0	1	1	0	1
0	75	0	56	1	0	0	0	0	0	1	62	13.2	1.1	1	1	0		16/2/53	18/2/53	0	365	0	1423	116	51.8333	138	79	27	42.8333	165	121.833	163	129.333	1	1	1	0	0	1	1	0	1
1	56	1	59	0	0	0	0	0	0	1	49	13.4	1.2	0	0	0		31/12/54	5/1/55	0	365	0	942	138	61.5	162	92.5	38	43	200	135.5	104	153.5	1	1	1	0	0	1	1	0	1
1	56	1	65	1	0	0	0	0	0	1	42	14.5	1	1	1	0		3/12/54	7/12/54	0	365	0	452	146	58	168	76	39	35	207	111	103	88	1	1	1	0	0	1	1	0	1
1	66	2	67	0	1	0	0	1	0	1	68	13.3	1.1	0	0	0		6/12/52	12/12/52	0	365	1	474	115	115.25	163	146.5	42	44.25	205	190.75	132	153.75	3	3	1	0	0	1	1	0	1
0	76	2	42	1	1	1	0	0	0	1	62.7	10.2	1.5	1	1	0		19/1/55	30/1/55	0	365	1	821	240	115.5	286	142	76	77	362	219	101	81	3	3	1	0	0	1	1	0	1
0	64	0	46	1	0	0	0	0	0	1	51	13.7	0.6	1	1	0		29/9/54	1/10/54	0	341	0	341	144	133	154	161	40	44	199	205	64	138	3	3	1	0	0	1	1	0	1
1	43	1	65	0	0	0	0	0	0	1	56	14	1	1	1	0		6/10/54	13/10/54	0	365	0	714	172	109	155	133	36	30.5	191	163.5	89	120	3	3	1	0	0	1	1	0	1
1	81	2	41	0	0	0	0	0	0	1	50	11.6	0.7	1	1	0		26/6/55	30/6/55	0	121	0	121	107	108	114	111	37	61	151	172	123	150	3	2	1	0	0	1	1	0	1
1	63	0	63	0	0	0	0	0	0	1	56	13.3	0.8	0	0	0		7/7/54	11/7/54	0	90	0	90	84	88	207	166	32	39	239	205	524	392	2	3	1	0	0	1	1	0	1
1	59	2	70	1	0	0	0	0	0	1	55	13	1	0	0	0		31/1/53	5/2/53	0	365	0	421	111	108	169	123	49	0	197	172	214	172	3	2	1	0	0	1	1	0	1
0	62	1	43	1	1	1	0	0	0	1	60	13.9	0.5	1	1	0		27/2/56	1/3/56	0	365	0	651	191	131	194	175	40	34	234	209	143	219	3	3	1	0	0	1	1	0	1
1	55	1	71	0	0	0	0	0	1	2	54	12.1	1.6	5	1	0		26/12/53	31/12/53	0	365	0	1444	83	46	119	70	34	35	153	105	182	121	1	1	0	0	0	1	1	0	1
1	53	1	74.5	0	0	0	0	0	0	1	60	12.3	0.9	3	1	0	0	24/4/52	28/4/52	0	365	0	1598	165	60	200	98.5	35	33	235	131.5	187	185	1	1	1	0	0	0.5	1	0	1
0	80	0		1	0	1	0	0	0	2	34	10.6	2.2	2	2	0	0	22.5.50	2.6.50	0	365	0	1097	96	88	123	94	63	66	186	100	71	55	2	1	0	0	0	0.5	1	0	1
0	59	0	64	1	1	1	1	0	0	1	38	11.7	2	3	1	0		15/6/55	21/6/55	0	365	1	637	96	68.5	130	101	49	67	179	168	93	161.5	1	2	1	0	0	0	1	0	1
1	70	1	40	1	0	0	0	0	0	1	48	12.5	1.1	1	1	0		7/11/54	11/11/54	0	365	0	372	89	44.5	101	98	58	33	159	131	115	167	1	1	1	0	0	0	1	0	1
1	54	1	67	0	1	0	0	1	0	1	35	12.1	1	3	1	0		14/11/53	19/11/53	0	365	0	458	230	142.5	236	153	39	44	275	197	83	143.5	3	3	1	0	0	0	1	0	1
1	56	0	62	1	0	1	1	1	0	1	58	7.4	31.9	0	0	0		21/8/54	26/8/54	0	365	0	887	94	90.5	129	139.5	11	29	140	168.5	114	181	2	3	1	0	0	0	1	0	1
1	59	1	57	0	0	0	0	0	0	1	60	13.7	1.2	1	1	0		16/1/55	20/1/55	0	365	0	1058	224	88	281	134	57	29	338	163	277	228	2	3	1	0	0	0	1	0	1
1	52	2	50	1	0	0	0	0	1	1	50	11	1.1	0	0	0		1.33564896	1.335709	1	117	1	117	109	181.333	126	184.333	44	46	170	230.333	89	83.3333	3	3	1	0	0	0	1	0	1
1	68	2	54	1	1	1	0	0	0	2	39	10.2	2.1	0	0	0		1.33767936	1.337731	1	10	1	10		99		118		33		151		94	2	2	0	0	0	0	1	0	1
0	75	0	42	1	1	0	0	1	0	1	52	11.7	1.1	4	0	0		20/12/54	23/1/55	0	365	0	946	123	63	133	113.5	55	48	188	161.5	118	117.5	1	2	1				1	0	1
0	87	0	32	1	0	0	0	0	0	1	68	10.7	0.9	1	1	0	0	24.6.50	2.7.50	0	365	0	1924	105	74.5	105	102.5	52	79	157	181.5	90	87.5	2	2	1				1	0	1
1	79	1		0	1	0	0	0	1	2	28.6	10.8	1.4	1	1	0	0	17.9.50	8.10.50	0	365	0	1911	103	69.75	141	92.25	39	44.75	180	137	64	87.25	1	1	0				1	0	1
1	82	2	51	1	0	1	0	0	0	1	30	13.4	1.4	0	0	0	0	7/12/56	27/12/56	0	365	0	1624	62	48.7	87	68.2667	41	60.0667	128	128.333	59	63.0333	1	1	1	100	100	655.33	0	0	0
1	57	1	52.1	0	0	0	0	0	0	1	65	11.8	0.9	1	1	0		15/2/53	18/2/53	0	365	0	1442	111	100	133	120.5	29	46.5	162	167	115	114	2	2	1	0	0	537	0	0	0
0	57	2	83	1	1	1	0	0	0	2	52	11.2	2.2	4	0	0	0	27/2/52	6/3/52	0	365	0	1563	192	100.667	226	118.833	30	41.5	256	160.333	187	102.667	3	2	0	0	0	428.33	0	0	0
0	58	0	61	1	1	0	0	0	0	1	47	10.8	0.7	1	1	0		3/7/52	9/7/52	0	365	0	1638	148	168.662	143	190.51	24	42.0875	167	232.6	90	139.812	3	3	1	0	0	425	0	0	0
1	53	0	62	1	1	0	0	0	0	1	43.4	14.8	1.3	3	1	0		13/6/52	17/6/52	0	365	0	1649	178	92.5	174	101.5	41	50.5	215	152	60	79.5	2	2	1	0	33.3333	409.67	0	0	0
1	75	2	62	1	1	0	0	1	1	1	55	15.8	1.4	1	2	0	0	19/2/52	2/3/52	0	365	0	1478	69	89.1667	100	121.833	38	48.5	138	170.333	112	153.167	2	2	1	14.2857	28.5714	397	0	0	0
0	48	0	38	1	0	0	0	0	0	1	59.8	12.9	0.7	2	1	0	0	21/10/56	23/10/56	0	365	0	1884	76	99.5	110	102	38	65	148	167	79	97	2	2	1	25	25	376.67	0	0	0
0	67	2	53.5	0	0	0	0	0	0	1	55.2	10	2.9	0	0	0		1.33576992	1.335813	0	365	0	2106		45		75		37		112		121	1	1	1	50	50	341.67	0	0	0
0	54	2	65	1	1	1	0	1	0	1	48.5	12.5	1.1	1	1	0		20/9/52	24/9/52	0	365	0	1550	88	116.333	101	140.233	32	35.7667	133	176	85	170.833	3	3	1	0	0	332.33	0	0	0
1	50	1	70	0	0	0	0	0	0	1	50	12.9	1	3	1	0		9/1/53	14/1/53	0	365	0	1481	93	74.5	119	99.5	28	42	147	141.5	212	87.5	2	1	1	0	50	303.67	0	0	0
0	59	1	48	0	0	0	0	0	0	1	36	12.6	1.5	1	1	0		21/6/55	27/6/55	0	365	0	721	80	78	108	95.5	35	46	143	141.5	57	134.5	2	1	1	0	33.3333	284.67	0	0	0
1	75	2	60	1	1	0	0	1	1	2	41.8	13.7	1.5	4	0	0		1.33737696	1.337402	0	365	1	841	137	103	170	134	40	52	210	186	203	189	3	3	0	0	0	275.67	0	0	0
1	65	2	55	1	0	0	0	0	0	2	30	10	1.8	0	0	0		1.33810272	1.338128	1	44	1	44	115	92.25	83	131.75	37	81.5	120	213.25	130	206.25	2	3	0	30	30	274	0	0	0
1	58	1	72	1	0	0	0	0	0	1	50	13.8	1	2	1	0		1/11/52	3/11/52	0	365	0	1419	94	12.5	135	149	31	34	166	183	33	125	1	3	1	100	83.3333	270.33	0	0	0
1	72	0		1	0	0	1	0	0	2	24.2	7.1	9	0	0	0	0	10.5.50	17.5.50	0	365	1	485	68	70	106	120	90	24	136	144	91	157	2	2	0	100	50	254.5	0	0	0
0	68	1	52	0	0	0	0	0	0	1	60	10.9	1.4	1	1	0	0	19/12/56	27/12/56	0	365	0	1574	155	71.5	191	109.375	30	29.625	221	139	155	138.625	2	2	1	42.8571	28.5714	251.67	0	0	0
0	69	0	80	1	1	1	0	0	0	2		10.8	0.9	4	0	0		21/8/53	3/9/53	0	365	0	1362	63	134.333	79	147.33	32	49.6667	111	197	77	86	3	3	0	16.6667	16.6667	246.67	0	0	0
1	65	2	37.5	1	1	0	0	0	0	2	38.6	8.3	4	0	0	0		1.33704E10	1.337100	1	20	1	20		84		114.5		53		167.5		178.5	2	2	0	14.2857	0	244	0	0	0
0	44	0	62	1	1	1	0	1	0	1	34	12	0.7	0	0	0		1.3377312E	1.337791	0	324	0	1787	121	144	219	142	35	35	254	177	117	175	3	3	1	14.2857	0	230.33	0	0	0
0	58		54	1	1	1	0	0	0	1	69.5	11.3	2.6	0	0	0		14/4/55	20/4/55	0	365	0	753	78	116	100	173	24	31.5	124	204.5	103	248.5	3	3	1	0	33.3333	226.67	0	0	0
1	66	0	64	1	0	1	0	0	0	2	61	12	0.9	0	0	2		1.33659936	1.336659	1	54	1	54	53	51	77	97.5	46	44	123	141.5	109	102	1	1	0	83.3333	83.3333	225.67	0	0	0
0	66	0	45.5	1	0	1	0	0	0	1	47.5	6.6	0.8	1	1	0		18/6/52	22/6/52	0	365	0	706	114	101	128	119	43	70	171	189	186	187	3	2	1	0	0	219.5	0	0	0
1	46	1	50	0	0	0	0	0	0	1	54.8	14	1	0	0	0		17/5/52	21/5/52	0	365	1	800	107	104	119	110	36	72	155	182	71	35	3	2	1	0	0	218	0	0	0
1	74	0	58	1	0	1	0	0	0	2	32	10.6	1.4	4	1	0		1.33864704	1.338716	0	365	0	1793	49	43	70	62	26	21.75	96	83.75	95	84.25	1	1	0	100	100	215.33	0	0	0
0	62	1	59	1	0	0	0	0	0	1	65	10.5	0.9	0	0	0		16/2/53	26/2/10	0	365	0	910	120	94.5	160	120	36	50	196	170	126	142	2	2	1	25	25	213.67	0	0	0
0	64	0	43	0	0	0	0	0	0	1	22.2	12	1	1	1	0		30/8/55	19/9/55	0	365	0	735	99	88	131	100	51	29	182	139	98	67	2	2	1	0	0	213.5	0	0	0
1	85	2	59	1	0	1	0	0	0	2	37.4	8	1.4	0	0	0		1.33634016	1.336435	0	365	1	1102	66	191	92	229	31	37	123	266	116	139	3	3	0	60	60	210.33	0	0	0
1	45	1		0	1	0	0	0	0	2	59	15	0.8	0	1	0		1.33560576	1.335657	0	365	0	416	169	102.5	175	121	28	37.75	203	158.75	107	206	3	2	0	10	10	203	0	0	0
0	65	1	26	0	0	0	0	0	0	1	72	9.7	0.8	1	1	0	0	21/10/56	22/10/56	0	365	0	1524	83	96	109	123.167	35	51.6667	144	174.833	117	102.167	2	2	1	0	14.2857	198.67	0	0	0
1	58	1	60	0	0	0	0	0	0	1	35	14.8	1.9	1	1	0	0	7/12/56	9/12/56	0	365	0	1588	65	69.625	98	83.875	31	37.125	129	121	61	42.375	1	1	1	50	75	195.67	0	0	0
1	72	2	55	0	0	0	0	0	0	1	43	11.2	1.1	3	1	0	0	12/6/52	15/6/52	0	365	0	1789	124	70	129	81	37	64	166	145	66	58.5	2	1	1	50	75	188	0	0	0
1	79	2	46	1	0	0	0	0	0	1	43	12.1	1.8	3	1	0		17/1/54	22/1/54	0	365	0	1206	87	78.3333	90	95	42	44.3333	132	139.333	115	115	2	1	1	40	60	183.67	0	0	0
1	60	2	57	0	0	0	0	0	0	1	45.4	12.5	1	1	1	0		30/6/53	8/7/53	0	365	0	1393	133	89.25	147	100.667	40	43.1667	187	143.833	74	88	2	2	1	16.6667	66.6667	175.33	0	0	0
0	61	0	55	0	1	1	1	0	0	1	46	10.3	1.7	0	0	0	0	19/5/52	2/6/52	0	365	0	1574	68	59.125	86	75.5	28	40.375	114	115.875	108	81.25	1	1	1	90	90	169	0	0	0
0	59	1	46	0	0	1	0	0	0	1	20	12.3	1.5	0	0	0		3/11/52	9/11/52	0	365	0	1672	81	208	121	272	49	68	170	340	80	214	3	3	1	22.2222	44.4444	157.33	0	0	0
1	60	1	78	1	0	0	0	0	0	1	42	12.4	1.1	1	1	0		20/6/53	2/7/53	0	365	0	1410	116	69.25	166	99.125	28	33.5	194	132.625	264	186.5	1	1	1	61.5385	46.1538	151.67	0	0	0
0	78	1	40.5	0	0	0	1	0	0	1	65	13.1	2.4	0	0	0		7/4/52	13/4/52	0	365	0	505	126	65	174	97	30	47	204	144	148	210	1	1	1	50	50	151.5	0	0	0
1	76	2	52	1	1	0	0	1	0	2	80	11.6	1.4	4	0	0	0	20/10/56	21/10/56	0	365	1	729	74	57.665	91	80	63	70.165	154	150.165	47	78.83	1	1	0	53.8462	38.4615	147.33	0	0	0
0	65	1	53	0	0	0	0	0	0	1	55	13.3	1.2	0	0	0	0	10/6/52	16/6/52	0	365	0	1505	146	116.5	150	136.375	46	54.875	196	191.25	100	149.75	3	3	1	0	0	140.33	0	0	0
1	43	0	73.6	1	1	0	0	0	0	1	34.7	12.5	1	1	1	0	0	3/6/52	12/6/52	0	365	0	1620	197	87.525	304	106.025	39	29.55	343	135.575	179	197.5	2	2	1	12.5	50	139.67	0	0	0
1	61	2	65	1	1	0	0	0	0	1	58	15.5	1.1	1	1	0		19/3/53	25/3/53	0	365	0	1545	168	106.125	219	123.5	36	40.125	255	163.625	182	147.25	3	2	1	0	0	138.67	0	0	0
1	60	2	71	1	0	1	0	0	0	2	45.5	8.7	1.5	4	0	0	0	1/10/56	3/10/56	0	365	0	1650	151	94.615	183	123.115	35	38	218	161.115	180	174.708	2	2	0	7.14286	14.2857	124.33	0	0	0
0	63	1	68	1	0	0	0	0	0	1	62.5	8.6	1	1	1	0		15/7/52	20/7/52	0	365	0	1973	75	90.5	121	121.5	28	40.5	149	162	256	195	2	2	1	0	0	119.33	0	0	0
0	72	0	55	1	0	0	0	0	0	1	61	11.5	1.4	0	0	0	0	28/11/56	14/12/56	1	268	1	268	172	92	183	114.5	46	72	229	186.5	135	114	2	2	1	0	14.2857	118.33	0	0	0
1	68	1	53	0	0	0	0	0	0	1		13.9	1.9	1	1	0	0	19/5/52	25/5/52	0	365	0	1499	109	62	121	79	50	46	171	125	109	63	1	1	1	25	25	117.67	0	0	0
1	62	1	62	0	0	0	0	0	0	1	33	13.8	1.6	1	1	0		5/12/55	11/12/55	0	365	0	526	86	71	68	90	86	59	154	149	61	54	2	1	1	50	75	104.33	0	0	0
1	56	1	50	0	1	0	0	0	0	1	58	14.1	1.1	3	1	0	0	14/1/52	20/1/52	0	365	0	1637	153	116.938	169	129.02	43	46.875	212	175.895	146	111.603	3	2	1	0	15.3846	103.67	0	0	0
1	60	2	68	1	0	0	0	0	1	1	64.9	14.2	1.4	0	0	0	0	3/3/52	10/3/52	0	365	0	1632	194	99.3333	212	116	35	51.3333	247	167.333	93	118.833	2	2	1	14.2857	14.2857	98.33	0	0	0
1	61	1	55	0	0	1	1	0	0	1	36	12.1	4.2	1	1	0		14/7/52	14/8/52	0	365	0	917	51	50	71	64	25	40	96	104	44	71	1	1	1	100	100	94.5	0	0	0
0	60	2	60	1	0	0	0	0	0	1	58	9.1	1.2	3	0	0	0	4/11/56	8/11/56	0	365	0	1048	104	109	127	170	39	38.5	166	173	117	114	3	3	1	0	0	82	0	0	0
1	57	0	70.2	0	0	1	0	0	0	1	43	11.6	1.2	1	1	0		22/10/53	26/10/53	0	365	1	381	144	132.333	141	146.5	44	33.6667	185	180.167	73	86.5	3	3	1	0	0	77	0	0	0
1	60	1	51	1	0	1	0	0	0	1	32	11.9	1.2	0	0	0		16/12/54	31/12/54	0	365	0	640	110	92.5	130	118.5	40	39.5	170	158	78	140	2	2	1	0	0	76	0	0	0
1	70	0	57	1	1	1	0	0	0	1	48.5	13.4	1.2	2	1	0		28/10/56	31/10/56	0	365	0	407	90	74	112	86	33	32	145	118	47	71	2	1	1	0	40	73.33	0	0	0
0	60	0	55	0	0	1	0	0	0	1	48	8.8	2	1	1	0	0	13/2/52	18/2/52	1	196	1	196	108	47.25	151	74.9175	43	35.165	194	110.082	114	86.4	1	1	1	61.5385	76.9231	67.33	0	0	0
1	57	2	60	1	1	0	0	1	0	3	62	13.5	1.4	6	0	0	0	11/3/52	17/3/52	0	365	1	2133	73	62	115	93.6667	30	35.6667	145	129.333	276	206.667	1	1	0	42.8571	57.1429	55.33	0	0	0
1	59	0	68.5	1	1	0	0	1	1	2		14.8	1.3	1	1	0		1.33761024	1.337627	1	137	1	137		122		143		55		198		106	3	3	0	0	0	44	0	0	0
0	76		60.2	1	1	1	1	1	0	2	76	8	2.2	0	0	0		10/11/52	9/12/52	1	149	1	149	81	208	121	272	49	68	170	340	80	214	3	3	0	0	0	28.5	0	0	0
1	54	0	90	1	1	1	0	0	0	1	60	13.9	1	2	1	0		29/7/52	3/7/52	0	365	0	1382	95	85	177	114	30	33	207	147	395	280	2	2	1	0	0	18	0	0	0
1	66	1	40	1	0	0	0	0	0	1	68	14.8	0.8	0	0	0		18/11/56	3/12/56	0	365	0	386	74	62.5	101	84.7	50	75.3	151	160	83	111	1	1	1	0	0	11	0	0	0
1	64	1	50	0	0	0	0	0	0	1	57	13	1	0	0	0		13/1/54	18/1/54	0	365	0	670	108	58	110	82	36	36	146	118	104	79	1	1	1	0	0	1	0	0	0
